# Supplementary material for: Mycorrhizal symbiosis primes the accumulation of antiherbivore compounds and enhances herbivore mortality in tomato
Source: J Exp Bot. 2021 Apr 22;72(13):5038–50. doi: 10.1093/jxb/erab171 (PMC8219033; doi:10.1093/jxb/erab171)
Supplement: erab171_suppl_Supplementary_Tables_S1-S3 [file erab171_suppl_supplementary_tables_s1-s3.xlsx]

## Sheet: S1-Dataset 1132 hits
id	rt	m/z	Nm 1	Nm 2	Nm 3	Nm 4	Nm 5	Nm+L 1	Nm+L 2	Nm+L 3	Nm+L 4	Nm+L 5	Nm+S 1	Nm+S 2	Nm+S 3	Nm+S 4	Nm+S 5	Fm 1	Fm 2	Fm 3	Fm 4	Fm 5	Fm+L 1	Fm+L 2	Fm+L 3	Fm+L 4	Fm+L 5	Fm+S 1	Fm+S 2	Fm+S 3	Fm+S 4	Fm+S 5	FormerY	ESI	ARule	nC13
1	275.246	402.19	1.26984	1.50776	1.94157	1.09712	1.46332	1.95579	1.90629	1.34099	1.32703	NaN	2.94874	1.10926	1.40248	0.83002	0.67291	108.147	105.161	43.9551	28.7218	40.7236	97.0333	71.1809	50.9167	49.1296	46.7112	79.3301	64.5925	40.7685	37.6026	25.843	401.183	Negative	m-H	0
1	44.3814	336.059	11.4933	13.1087	9.2522	10.3002	10.7815	5.71447	8.39364	6.04575	5.83252	4.54553	7.78317	6.66374	4.83388	5.34721	1.84571	5.78863	8.82434	5.87365	8.95183	3.69152	5.35731	4.49112	6.77299	5.58246	1.34905	4.86141	6.20112	8.10434	5.70398	2.3086	337.066	Positive	m+H	0
2	275.178	402.191	0.42913	0.646182	0.412225	0	0.285526	0.157725	0.429408	0.836198	0.132085	NaN	0.419864	0	0.866282	0.138337	0.192272	24.5254	24.3694	7.60316	7.28666	8.27461	21.2714	15.1288	11.3375	11.9729	10.3391	16.3875	15.5968	8.83501	8.48136	5.81897	402.187	Negative	m-H	1
2	41.5659	275.153	6.13619	5.46567	4.36628	4.63689	4.10083	6.13032	4.61224	2.20972	3.04207	1.59528	18.2192	15.0098	14.1676	15.2604	8.06344	0.689647	3.54942	3.08119	3.50028	2.14516	3.13974	27.839	33.9922	6.74977	10.7621	52.1176	23.7091	28.1383	12.7959	6.08839	276.16	Positive	m+H	0
3	187.628	386.087	12.3199	18.8471	19.5652	19.4522	19.0013	26.719	30.4046	26.012	24.8117	NaN	25.3821	25.7214	28.5443	26.774	25.3613	28.735	28.5234	30.381	20.1792	17.6577	33.1804	46.171	50.8452	14.7288	17.4807	27.6294	34.1085	36.5714	16.9734	8.44366	386.084	Negative	m-H	1
3	40.8254	232.154	4.92292	6.11727	4.63814	4.37913	3.67377	5.73289	3.86008	4.21825	2.1467	1.94311	13.8951	12.6206	13.0406	10.2117	5.51741	1.25291	4.2785	3.31715	2.65889	2.20506	4.37438	13.0852	12.2075	6.24124	3.51971	15.5797	15.0232	20.326	8.65593	3.67432	233.162	Positive	m+H	0
4	250.48	580.179	0.496351	0.178949	0.118095	0.141598	0.415779	14.4151	31.1081	30.2778	18.5345	NaN	3.63466	3.89677	6.72993	5.37094	6.34536	0.58448	0.519275	0.817886	0.351155	0.372706	30.0157	21.926	16.7587	20.4487	9.29497	5.01036	5.31948	4.11922	4.59959	4.31812	580.175	Negative	m-H	1
4	44.1	316.184	7.87066	7.53018	5.36197	4.9894	5.41852	8.67093	3.94246	5.4627	3.23168	3.52724	15.7238	16.2315	11.8921	16.1291	7.53583	3.22697	3.85951	5.44418	4.09951	3.44197	4.65388	9.65987	14.4928	6.34486	6.0166	7.65977	19.4661	12.8204	5.44767	7.04927	317.192	Positive	m+H	0
5	150.877	322.155	1.71669	2.06675	3.5015	2.10128	2.15348	3.99408	4.82925	7.41809	6.73276	NaN	3.37677	2.88102	7.14953	3.94111	4.36611	4.1382	5.21559	4.19618	3.62453	1.75482	8.35356	7.40503	8.73321	7.10438	5.89883	7.94501	4.49288	6.22585	5.51265	2.61961	321.148	Negative	m-H	0
5	41.6687	243.14	4.3375	4.88479	3.18564	3.28218	2.56845	4.3984	2.07755	3.16605	1.79833	1.72878	13.3589	11.5003	11.1078	11.6279	5.77663	1.18313	2.69942	2.69943	2.52257	1.2865	2.58022	24.4034	36.2151	4.54554	10.0585	37.7379	16.1056	19.8727	6.8129	4.74473	246.154	Positive	m+H	2
6	295.459	836.364	2.79116	4.08318	6.1841	7.13694	11.1947	3.9305	3.87931	5.37358	4.40577	NaN	18.6319	12.9267	21.0107	20.0324	18.6873	15.1441	16.8754	10.967	8.3131	5.13763	4.08878	6.34989	6.91881	10.7635	0.547227	20.5663	38.8444	20.681	31.4217	12.7028	835.356	Negative	m-H	0
6	42.707	352.037	10.5898	9.83921	8.5423	7.45371	7.71163	4.62625	4.04198	4.25636	1.59835	4.03832	3.88223	5.13761	3.96399	2.95801	2.26333	5.90699	8.70276	5.75208	5.60772	3.87953	5.23247	4.69672	4.22272	2.20635	1.35179	5.55183	5.42654	4.64677	2.91517	1.32015	353.045	Positive	m+H	0
7	216.916	407.176	1.46	1.16661	1.0151	0.530363	0.879317	7.46756	7.94092	8.04091	4.74689	NaN	0.858866	0.91122	0.430904	0.618972	0.452863	1.53585	2.13318	2.57334	1.38912	0.882043	5.11629	4.62031	2.23169	0.939357	0.770508	0.430287	0.475273	0.684625	0.486762	0.4656	406.168	Negative	m-H	0
7	64.8049	267.109	11.3103	14.696	7.82224	7.87844	8.05603	2.05897	10.5018	1.40015	3.65782	1.64469	1.21309	2.78999	1.56955	1.27193	0.47444	8.23349	4.99154	7.42405	6.842	4.07968	5.27304	3.46896	2.06178	2.09849	1.54863	1.82367	3.64761	1.4307	1.57606	0.86491	270.123	Positive	m+H	2
8	187.662	386.088	67.3565	97.9204	114.5	112.344	110.778	146.109	161.986	139.895	156.285	NaN	164.62	138.875	154.434	174.06	149.414	156	153.932	151.156	99.3197	99.7733	191.854	236.186	255.652	89.1839	101.455	158.944	189.782	227.643	112.09	48.32	385.08	Negative	m-H	0
8	168.15	297.101	17.5765	14.3199	12.389	8.83689	10.6525	13.4749	15.2437	13.0148	8.44734	5.71874	15.9569	14.3972	11.5303	6.63762	8.0974	12.5842	9.09254	7.45411	6.2835	4.73804	10.2907	14.6352	17.1839	4.02241	6.41402	19.8329	12.5021	18.2964	7.85981	4.10279	298.108	Positive	m+H	0
9	93.2733	195.937	33.416	68.5223	86.0411	63.1402	65.6007	83.1029	99.7244	111.046	78.6305	NaN	89.7111	80.4911	102.579	100.417	59.6025	87.8671	100.546	80.1575	75.9828	56.8705	104.185	121.849	109.783	102.655	79.9649	101.935	122.673	81.2711	73.5982	51.962	194.929	Negative	m-H	0
9	80.6496	345.198	26.0407	27.8606	17.3488	19.3298	17.8351	21.602	10.2898	10.4506	12.9277	10.8064	38.5142	36.3832	30.3596	36.5019	22.8735	18.1004	16.6328	16.4527	14.8186	14.3843	11.1984	23.772	34.1115	14.9971	17.4044	23.6174	33.1776	39.2027	22.7807	18.9618	346.206	Positive	m+H	0
10	60.1098	422.006	25.6729	39.1896	32.2617	26.1231	23.7748	29.912	37.2084	43.3836	27.0725	NaN	27.0029	24.7381	31.8667	14.3293	14.8623	51.2787	39.097	36.5636	32.6232	25.6606	49.8315	39.3142	30.7985	24.2426	24.9543	47.8314	35.7759	32.2409	17.6797	13.4614	420.999	Negative	m-H	0
10	45.0142	200.131	11.0412	14.7807	11.0991	9.28293	8.6726	16.2642	9.32559	11.1589	8.39345	6.05321	30.5576	27.6687	22.3627	27.1505	15.4594	6.37372	11.3678	8.26431	7.76711	5.51371	10.1608	28.595	34.7241	15.4062	15.8274	31.927	37.2235	5.95587	17.1265	14.887	201.138	Positive	m+H	0
11	235.88	368.113	22.9878	15.9876	32.6185	15.9616	17.7074	23.8489	22.4076	22.6748	18.3164	NaN	44.4519	47.9643	34.5763	19.2506	17.3848	41.8986	31.602	32.6214	22.9997	17.0362	21.6331	33.7705	35.2916	12.1069	11.7081	36.6311	58.9196	41.6217	29.1789	10.648	367.106	Negative	m-H	0
11	44.1027	177.102	3.54999	4.41341	2.06422	3.3152	2.6377	5.0345	3.28909	2.52195	1.83272	1.41726	12.2959	11.23	8.34776	8.97254	4.59461	1.84833	2.38247	2.95598	1.61833	1.85649	2.74589	12.3384	13.628	4.33926	6.5276	13.9826	15.2788	14.2678	4.85574	4.16868	197.143	Positive	m+NH4	2
12	167.324	688.219	2.16211	7.95649	7.84329	4.42503	4.00528	19.0715	17.2551	26.0529	23.0554	NaN	16.5892	12.016	20.8125	16.1786	21.3487	6.69496	11.5599	8.28994	7.93006	3.86968	31.2963	13.2653	10.4002	20.9102	6.95047	18.6769	23.9222	12.1214	14.2424	11.9381	687.212	Negative	m-H	0
12	42.7124	328.003	17.7787	12.2121	10.6031	10.9957	10.8498	5.33885	12.5148	7.69219	9.46725	5.43057	9.93334	13.5818	6.61593	7.46693	4.36557	7.0684	11.2127	9.66388	10.3476	4.17128	14.2321	5.7254	8.51192	6.12814	4.08039	10.1252	10.4319	15.9604	5.89625	2.93212	329.01	Positive	m+H	0
13	131.45	384.039	16.8375	22.4368	28.6189	28.1286	22.3664	25.992	29.6337	33.9642	12.7481	NaN	28.8577	24.2444	24.5171	27.2612	12.924	36.4681	40.0206	32.6581	24.1483	19.5087	28.3489	23.5539	12.0316	18.0555	7.21117	22.997	34.3136	13.9343	18.5352	9.99772	383.032	Negative	m-H	0
13	44.0916	261.145	10.706	12.159	8.37757	7.46311	5.00696	8.48099	3.5307	3.60849	3.27194	0.837398	7.53016	6.75837	6.36216	5.63191	3.11511	6.14503	7.74177	6.5717	4.18515	3.90264	4.39958	2.59191	2.39901	2.05957	1.42821	2.57613	12.1728	5.63813	3.54788	1.81496	262.152	Positive	m+H	0
14	268.592	310.071	1.87862	2.09866	4.17392	3.52824	4.93709	3.67421	4.24089	1.90231	2.32666	NaN	2.9881	3.75876	2.555	2.98202	2.99564	5.34837	7.16096	5.34403	3.05011	2.87548	6.44733	7.69727	6.34216	2.04593	2.06793	2.6281	4.78935	5.61563	1.58245	0.54022	309.063	Negative	m-H	0
14	45.9085	473.281	33.8433	40.7369	20.5991	28.9606	26.0166	26.412	11.8682	8.90619	12.2675	10.6708	25.6433	28.9529	18.7941	29.4301	14.8027	22.4495	24.8992	23.8498	19.7119	19.6806	13.9403	4.26552	4.53193	14.7432	2.08417	2.37116	23.806	6.29505	10.8952	9.47862	474.288	Positive	m+H	0
15	251.595	290.092	1.02826	0.714687	0.945702	0.480158	0.618919	12.3677	20.6948	22.4649	13.8014	NaN	6.80023	4.27826	8.38013	6.07229	8.33091	4.60589	4.0993	1.36563	0.819659	0.22441	21.0739	16.8382	15.4816	15.0623	8.62909	6.9679	9.23309	5.86282	8.68007	4.21414	289.085	Negative	m-H	0
15	189.726	688.311	4.99591	2.81508	4.24018	4.85362	4.722	30.2221	34.6562	64.0084	30.8953	29.7054	50.3212	32.2623	66.7095	41.6528	51.8855	18.4046	19.8666	5.51315	10.3957	2.77224	65.2987	27.7741	24.633	34.9816	13.423	68.2821	73.975	33.5491	83.7887	44.2888	690.322	Positive	m+H	1
16	182.421	222.128	2.06815	3.25498	3.89276	3.44228	2.66374	4.32316	4.35866	4.1916	3.4909	NaN	3.59226	3.04665	3.22717	2.50603	2.67714	3.56377	3.99939	6.03396	3.30393	3.18227	5.68325	6.03876	5.73766	3.42418	3.29847	3.72085	3.11995	3.92297	2.03173	1.35008	221.12	Negative	m-H	0
16	217.346	407.178	0.26751	2.48407	1.38092	2.48141	1.03598	26.7325	31.7241	20.9	9.48063	9.63258	0.421112	0.856465	0.858917	0.763067	0.56955	2.34806	3.8674	4.95656	2.37297	1.36899	15.8844	11.4504	3.08884	2.31996	1.76695	1.31822	0.566355	2.11628	0.442806	0.677514	408.186	Positive	m+H	0
17	295.783	374.196	5.24315	5.19793	6.47649	4.48136	7.30309	6.636	5.5812	6.01616	4.36414	NaN	11.7491	8.22113	10.5351	7.67449	6.24798	9.92877	10.1306	8.26569	6.01449	3.69635	5.30209	7.77735	7.90523	5.35302	4.35799	12.0741	15.9123	8.98612	9.71657	5.10606	374.192	Negative	m-H	1
17	3.96323	78.3741	15.8141	19.6595	5.74949	4.58437	0	5.80889	8.25929	0	0	0	6.17929	7.45044	8.13453	0	0	0	4.02255	0	5.6344	0	7.59188	0	5.9084	0	0	18.5635	16.105	16.8534	0	0	79.3814	Positive	m+H	0
18	296.178	374.195	24.4825	26.0478	28.8182	23.0462	28.7541	30.8605	30.2549	34.4387	16.5171	NaN	57.4805	42.8828	49.477	37.1428	32.5231	47.6362	50.3128	39.8932	22.2498	19.4459	26.413	35.245	34.9128	25.9863	19.4056	56.4703	70.4897	47.1461	44.7346	24.7713	373.188	Negative	m-H	0
18	35.4285	344.224	2.93367	3.38722	1.80134	1.28812	1.51938	2.78457	1.75707	3.03413	1.68705	0.4838	9.70262	10.171	10.5413	2.64968	2.74872	0.121396	2.57815	1.54829	0.577864	0.37517	2.95126	9.93323	16.2113	4.4597	2.78717	10.9576	18.9976	12.3415	4.97676	2.35258	345.231	Positive	m+H	0
19	215.609	405.16	15.0802	12.8095	10.5259	17.738	11.1426	6.84478	5.63056	3.44916	8.22947	NaN	1.34063	5.0677	10.3533	4.00914	2.5558	17.9523	24.1559	20.3953	14.881	10.4257	6.41576	2.54466	3.5025	2.37921	0.906486	3.38266	3.7447	4.11795	1.72249	2.09426	404.153	Negative	m-H	0
19	36.4969	85.0889	231.939	196.421	117.457	79.5015	46.0199	209.791	134.263	142.294	47.0554	31.9547	408.56	320.49	248.887	181.757	51.9792	4.55095	138.1	71.9314	48.7316	23.0459	140.233	304.474	284.581	66.3283	59.0082	507.545	414.624	354.849	105.806	41.4784	86.0961	Positive	m+H	0
20	353.974	448.232	61.5689	51.9599	48.3539	37.9218	39.0365	50.7514	44.5974	63.9674	20.7779	NaN	119.107	77.8351	113.701	60.984	66.2684	81.1839	92.7903	66.2467	46.5927	31.9383	42.8471	46.4226	44.0428	45.1598	19.2278	97.2364	153.413	80.0799	97.7059	61.7242	493.23	Negative	m+FA-H	0
20	42.6861	202.087	12.9681	14.2308	8.23099	8.86546	8.59827	10.383	29.2558	19.8978	8.2998	10.265	22.7668	25.9261	18.6445	15.0861	7.16522	9.35948	8.50953	8.15629	8.63205	2.49457	24.5316	29.7151	21.0199	6.67701	6.24534	32.2183	24.741	33.1779	11.6943	2.3984	203.094	Positive	m+H	0
21	248.195	424.167	5.61717	7.60887	18.625	2.99039	12.053	20.6245	22.9115	13.5946	11.7803	NaN	10.5619	17.6073	9.61241	0.940599	11.5834	9.16352	11.5451	23.9888	14.5886	10.6783	16.5018	5.52953	5.55302	7.2256	6.8831	6.22048	12.553	5.726	5.10657	4.4136	423.159	Negative	m-H	0
21	44.1376	236.653	18.0682	22.9612	11.39	10.2513	7.45836	11.4706	7.43783	2.68719	3.90679	4.11684	8.94046	10.3618	5.69789	6.57972	2.53787	9.72001	10.5418	8.93465	8.68022	4.78375	6.19942	0.383535	0.194741	1.52347	0.199655	0.634155	6.42316	0.539948	1.97631	1.26371	237.66	Positive	m+H	0
22	261.223	464.225	6.3885	7.20693	9.61921	5.68605	4.67401	4.15559	6.54467	5.02733	3.94588	NaN	12.0544	8.67283	12.6675	8.63718	7.04086	10.7562	12.0464	12.162	5.54819	4.73343	5.33398	7.63491	7.14122	7.07586	3.46065	9.97295	13.2081	8.97328	11.4677	4.24758	463.218	Negative	m-H	0
22	59.4805	230.178	49.6596	58.9907	30.3522	36.0179	25.7294	12.8531	11.337	7.75265	8.08798	4.8569	23.9354	24.2706	12.6117	15.7945	5.48707	38.6818	23.3461	30.8736	24.6474	18.2059	12.1168	41.1527	18.2308	6.50373	8.56702	33.0022	20.9663	66.3579	13.2058	5.54401	231.185	Positive	m+H	0
23	262.061	464.226	12.8399	11.395	14.3418	11.2403	10.5627	12.5635	12.628	12.0956	7.00632	NaN	22.453	15.6342	18.0554	14.3462	13.5279	20.0256	21.6938	18.0453	10.6233	8.09279	12.1421	13.2944	12.3175	12.1955	6.35183	21.2582	25.2172	15.0598	20.704	9.73581	509.224	Negative	m+FA-H	0
23	280.781	612.204	4.50538	3.68955	4.73606	3.78076	3.11798	5.17061	1.1098	3.37212	2.89627	3.34346	12.1688	8.42401	10.522	6.8082	7.64707	5.2525	0.738522	2.88438	0.810038	1.43724	2.19381	4.47487	4.67062	2.53495	1.92333	15.2403	14.8146	6.51315	9.57581	7.39446	613.211	Positive	m+H	0
24	184.567	708.183	0.690707	0.395334	0.418064	0.724232	2.44562	0.651136	3.36901	7.70401	4.72012	NaN	10.1344	6.18748	20.7306	13.8996	8.23641	1.29219	1.50663	0.35631	1.88644	3.53604	1.01611	10.9816	0.653027	0.238247	0.123989	5.65574	16.9772	9.53561	9.67813	2.7538	707.175	Negative	m-H	0
24	123.886	292.155	5.42223	7.0892	11.4428	12.3265	9.41623	21.432	14.4732	22.1437	14.4132	9.27977	23.5584	16.9273	24.1831	16.3756	13.2412	35.0357	33.7533	16.3612	13.1106	4.5451	29.5193	15.1509	13.1807	20.3412	11.2719	33.5883	26.9481	20.2549	30.4016	18.1496	293.162	Positive	m+H	0
25	167.583	442.08	7.0845	7.64932	7.25954	5.2555	5.30596	14.5285	14.027	14.4	13.4968	NaN	12.5157	9.94251	13.9776	11.2321	9.19333	10.1839	11.5495	8.06045	6.95262	4.18463	17.795	10.7574	8.57811	13.3155	6.72359	15.0005	14.226	10.4594	10.6529	8.3072	441.073	Negative	m-H	0
25	35.0723	258.051	0.0914489	0.251538	0.0343676	0.0324144	0.153338	0.273106	0	0	4.67682	0.193403	0	0.341575	0.111754	0.175928	0.0308726	17.4184	6.77632	0.460202	6.12598	0.0626096	0.139901	0	0.115012	0.166437	0.0333276	0	9.83332	13.7633	0.0334972	0.0854733	259.058	Positive	m+H	0
26	184.522	354.097	6.54755	4.92232	8.44362	3.57943	6.1907	4.39662	8.27158	12.7641	8.34166	NaN	15.4855	12.4045	22.2949	15.5643	13.3348	8.57897	5.81966	6.81107	6.88614	6.30535	5.77602	7.9191	6.55826	2.81649	1.5056	10.9403	21.0677	13.9061	15.0782	2.68928	354.093	Negative	m-H	1
26	114.128	306.18	0.949216	1.78478	2.05915	1.98036	1.04982	9.46369	7.35784	6.45727	4.04534	3.8751	4.06545	3.38652	4.65346	2.67238	2.27182	5.82894	5.7714	3.65774	1.54618	0.835653	16.0126	15.0593	14.7084	2.92436	7.56864	13.0971	4.7422	5.81741	1.72977	1.34818	308.19	Positive	m+H	1
27	311.099	154.541	15.6716	57.7439	67.2348	55.8728	65.8378	54.9732	59.0037	76.8728	68.4437	NaN	47.9788	43.6155	71.2153	89.3204	61.0389	55.5303	91.1509	59.6011	61.7694	57.0509	67.323	62.5335	49.0678	72.1017	47.0935	52.202	77.247	18.3118	61.1609	52.6179	153.534	Negative	m-H	0
27	58.8699	386.269	1.79571	3.903	3.66125	3.09667	2.52057	3.92659	1.35431	2.68946	1.9454	1.43102	6.75414	7.62703	9.33345	10.7271	4.53441	3.51717	2.27561	1.27809	1.49481	1.41722	3.26296	6.8858	11.0462	5.59439	4.33853	6.33731	12.5594	6.98603	5.11671	5.06928	387.276	Positive	m+H	0
28	354.096	448.231	31.049	24.4563	25.4215	19.8105	20.376	24.3969	25.9939	34.5638	12.0522	NaN	51.488	35.3207	52.6698	25.6284	25.5535	37.4428	42.7665	32.874	22.0814	17.1362	21.1621	26.0062	25.3368	18.7693	10.1898	44.4072	64.6706	42.1828	34.9774	19.6797	447.224	Negative	m-H	0
28	283.645	726.202	6.16679	6.62725	7.18816	5.91162	5.47098	6.04724	9.02117	9.51812	5.32895	3.81589	11.4475	14.0058	11.9059	8.06893	6.2326	4.76263	7.107	2.30569	0.126444	4.69839	8.20417	10.0288	5.742	1.61964	3.65335	14.0509	14.752	9.58994	11.494	7.58437	749.191	Positive	m+Na	0
29	310.945	155.086	11.6713	19.3634	18.5396	13.5057	18.5971	14.9608	15.1909	13.1963	10.4349	NaN	15.3934	15.397	8.03618	16.6445	10.8907	13.2416	17.1906	14.0069	13.8801	11.6037	11.129	13.6848	15.4835	4.8042	12.7148	13.1557	15.341	13.9498	14.2493	8.7432	154.078	Negative	m-H	0
29	44.1087	242.139	16.5332	22.6681	15.2775	16.4437	12.2802	20.2637	10.9518	15.5454	12.3045	9.51041	53.3502	52.3871	48.2767	50.5431	26.8808	9.99876	16.0306	15.1583	12.0043	10.3674	13.3537	67.5485	81.4954	24.4997	33.8021	84.4445	68.0022	100.936	30.7809	24.9596	243.146	Positive	m+H	0
30	5.42365	79.9981	7.50455	14.2333	60.7705	3.71916	2.41192	8.00672	14.2389	8.86414	0.901858	NaN	0	5.32698	5.47135	73.3566	0.331976	0	6.0605	8.54721	2.11972	0.799391	7.65873	0	4.30783	1.16107	0.446417	0	0	0	0.170562	0.121974	78.9908	Negative	m-H	0
30	189.703	688.311	14.8977	21.373	16.5507	12.3726	17.6181	85.0816	85.0798	146.27	84.7536	72.3254	132.565	91.7421	158.878	101.637	122.14	43.7427	43.9353	12.8701	29.8004	13.7753	150.783	76.3614	52.428	87.6541	37.3371	161.764	175.439	79.3511	195.173	107.544	689.318	Positive	m+H	0
31	353.953	448.232	15.7216	12.4595	12.7833	8.32336	10.9778	10.1318	9.91298	14.4948	4.14337	NaN	29.939	17.5649	29.4964	14.6756	16.9768	21.9763	21.6105	15.513	10.8201	7.69842	9.11491	10.4396	9.91788	11.1872	4.59806	23.1536	37.9646	19.9274	24.2289	14.9315	494.234	Negative	m+FA-H	1
31	135.735	320.194	1.50719	1.29093	3.46232	1.47214	0.620282	9.90832	8.4198	11.2716	3.93684	4.13194	6.74303	5.88956	7.61522	4.41374	2.96056	7.2154	7.09979	3.23415	1.41913	1.35538	16.773	17.6849	13.6373	4.11875	5.83305	14.0077	8.6834	10.2766	3.89975	3.8236	321.202	Positive	m+H	0
32	293.608	418.218	11.0232	11.8085	12.2745	9.02544	5.6352	10.2486	8.56413	4.86638	7.44645	NaN	11.2101	10.8313	11.7887	8.58964	3.21499	8.78713	11.5081	8.85509	4.28008	4.05937	9.71962	8.18466	6.7457	2.60209	2.95338	10.1221	8.9728	7.59349	5.00204	0.0609031	417.211	Negative	m-H	0
32	41.6736	224.016	151.436	205.713	174.333	131.913	102.238	167.816	212.669	158.593	111.842	70.7125	167.372	167.858	134.167	104.853	42.6535	94.3027	173.067	117.352	96.6485	45.9656	175.216	168.312	124.582	75.4572	44.3266	94.7802	187.619	146.756	69.4533	35.9988	225.023	Positive	m+H	0
33	176.881	432.164	7.07811	12.2075	12.6595	11.9607	14.0867	15.4785	15.575	21.3108	10.1867	NaN	16.8048	14.3369	15.0153	16.5558	8.38909	12.2967	14.6517	13.2932	12.8115	10.8662	15.7408	12.6855	8.99287	10.1365	5.44261	11.7565	22.6021	10.7972	14.2196	6.98292	431.157	Negative	m-H	0
33	80.6664	704.307	2.54798	2.61065	3.6899	2.68207	2.20413	13.4363	13.2373	22.9276	18.5629	14.7454	16.9721	7.62984	14.8369	15.4438	16.7167	8.32574	6.89001	2.60452	6.83698	1.29168	29.1693	9.38711	5.28631	25.7548	6.10008	21.9375	19.5607	8.249	28.1893	24.2164	705.314	Positive	m+H	0
34	291.879	450.175	24.8281	28.1278	29.1814	23.2365	24.6818	33.1755	32.3774	32.7648	26.5582	NaN	36.3824	28.4096	31.0885	24.2487	22.6059	36.7748	41.2002	33.0834	22.1562	19.8266	39.7077	35.4316	34.7127	24.4273	14.4578	35.4779	35.1732	30.6957	24.0955	11.5606	450.171	Negative	m-H	1
34	314.307	578.72	10.4677	34.0671	23.3436	15.1993	3.14606	16.3458	12.8159	34.5116	10.1403	2.07926	38.4858	27.835	6.59681	3.95732	1.98859	22.4127	7.34292	0	1.45038	0	41.6045	19.7966	7.09992	2.69498	2.80217	30.0779	14.3125	10.5957	0	2.76752	579.727	Positive	m+H	0
35	222.627	120.06	3.02482	3.07148	3.03006	1.77267	1.81217	2.28156	2.01512	3.03554	1.23396	NaN	3.93562	2.96542	4.54695	1.88805	1.37323	2.21353	2.68099	2.37866	0.816625	1.67771	2.20451	3.50293	2.5294	1.16653	1.05971	3.5282	4.43946	3.32068	1.63502	1.09241	119.053	Negative	m-H	0
35	45.1479	261.118	3.43731	6.66591	3.49579	4.34783	4.62082	4.57098	2.06494	3.32984	2.71504	2.87244	10.6213	10.9256	8.61873	10.4541	6.11326	2.52114	4.12451	3.86835	3.34351	3.04787	4.60858	9.49846	7.28075	5.61322	4.3943	10.3551	12.7108	14.7339	7.45075	5.49443	281.158	Positive	m+NH4	2
36	48.2344	134.022	26.3104	7.05737	11.3311	5.7366	3.01835	25.0402	6.41239	4.35976	2.90797	NaN	4.60282	4.99381	5.88637	9.85567	1.41828	6.93191	6.87712	7.37883	3.7635	2.87696	5.34385	7.39741	7.22542	1.68542	2.50861	6.28886	16.1669	2.69422	4.77042	1.32865	135.022	Negative	m-H	2
36	165.106	232.121	7.83723	9.04159	5.20058	5.2576	4.11016	7.35598	2.2289	3.3799	2.30645	1.48101	8.89842	7.36567	6.52352	5.993	4.18595	6.13103	4.81903	5.0594	2.87526	2.72561	3.23713	4.75635	3.328	3.16563	1.77476	3.26774	7.23485	4.06113	3.7256	3.31741	233.128	Positive	m+H	0
37	212.373	362.16	3.17875	2.59612	2.83777	3.2898	2.87634	5.1772	6.10605	5.30003	5.45728	NaN	3.26912	2.58897	2.69414	2.61696	2.29946	4.67308	3.63925	3.82733	2.40115	2.67336	8.93235	6.9469	7.18419	5.3766	4.91256	3.68729	4.91813	4.10949	1.95406	1.84524	362.156	Negative	m-H	1
37	37.4926	94.0026	15.8098	16.7046	16.6748	11.9896	10.9186	13.8815	17.1016	13.7746	9.9362	8.38643	13.3109	13.9777	12.5113	8.32613	4.40754	10.05	15.386	12.1052	10.5246	4.38251	17.3188	13.4023	11.7084	7.19833	3.37606	11.1469	13.4383	25.6826	6.07389	4.71937	116.992	Positive	m+Na	0
38	167.682	344.112	49.438	73.5353	80.4459	58.3349	51.1699	109.266	119.724	141.184	110.065	NaN	107.712	96.6928	121.377	100.926	96.6533	85.531	98.2765	83.5307	59.622	43.3	163.121	100.501	96.3205	100.747	51.7203	113.851	139.976	89.0108	95.2487	49.1001	343.105	Negative	m-H	0
38	41.6634	226.013	33.5714	46.0348	41.5252	35.9433	24.4822	31.9889	54.5814	41.8781	23.5034	17.4382	36.0676	41.5919	35.0659	26.4334	12.3247	25.7049	37.4933	32.0393	23.6537	12.6894	45.769	34.4255	32.2613	18.2612	11.4833	28.0289	48.3285	39.9616	14.4352	7.12119	227.021	Positive	m+H	0
39	376.685	540.257	12.2937	11.6537	11.4968	6.50565	10.1524	15.9814	12.6171	11.3068	8.93995	NaN	14.6787	9.95451	11.6079	6.98024	6.85922	14.3824	15.4584	13.3245	10.099	7.1524	14.7536	23.7455	19.7392	7.11465	11.6513	16.563	11.2919	16.6985	7.61907	5.92721	540.253	Negative	m-H	1
39	61.6713	230.177	6.93326	9.68139	4.10011	4.21949	4.07323	2.30459	1.48816	1.41173	0.72159	0.398386	3.42865	2.48426	1.16002	1.62446	0.586527	6.26935	3.56452	3.35401	3.15084	2.19099	1.04584	3.40129	1.82708	0.440266	0.448032	4.05997	2.31406	9.31487	0.856955	1.00219	232.188	Positive	m+H	1
40	156.352	361.081	4.55212	6.28532	5.03482	6.89092	5.37426	7.85193	6.79152	5.25552	4.17767	NaN	5.07186	4.70528	4.53221	3.54502	2.58084	8.60337	7.54166	7.69526	4.93965	4.32962	7.13862	5.55347	6.86258	4.01027	2.59215	4.10993	4.12031	2.9431	1.78444	1.21894	360.073	Negative	m-H	0
40	114.127	306.18	4.59003	13.3752	13.0459	9.64223	5.69029	49.3141	40.4212	43.7745	21.6894	20.3215	23.0834	20.0924	26.7454	13.5218	13.397	30.313	28.7322	16.8688	8.62562	5.54622	80.9564	81.9235	68.2695	22.3819	41.0071	39.6328	25.6585	33.5186	11.5282	11.3268	307.187	Positive	m+H	0
41	304.15	594.157	11.327	7.59853	12.0163	7.34163	10.1158	4.68223	6.57959	8.8846	5.14287	NaN	8.2133	8.6751	12.2177	8.68511	7.62358	10.8711	8.61747	7.27559	4.82171	8.30336	6.30027	8.06894	10.2072	4.01939	5.64112	8.94623	13.9348	12.6029	10.9364	6.64701	594.154	Negative	m-H	1
41	165.006	269.187	9.18462	10.5202	4.27448	5.71189	4.13993	9.47131	2.39404	2.46751	2.78899	2.1134	10.5319	10.899	6.81523	6.15158	4.20822	5.32472	5.65766	4.60129	3.50264	2.73806	3.44262	3.33835	3.47643	2.57047	1.36042	3.16525	10.1767	4.38302	4.27528	4.1704	270.195	Positive	m+H	0
42	257.745	388.102	17.7076	18.5928	25.5633	31.4916	32.9672	29.0706	23.5284	27.8552	14.8651	NaN	43.4602	35.3469	29.9167	32.2711	20.3114	38.6048	31.1896	38.5043	22.0479	21.072	32.2008	31.2704	23.1297	11.918	13.2748	44.6138	53.1005	27.4506	18.9053	12.5524	387.095	Negative	m-H	0
42	48.271	312.027	36.3088	45.3866	42.5335	27.111	24.8475	29.4685	39.1762	24.9368	20.6178	15.5744	16.3909	32.8681	16.1341	19.3733	10.1163	33.2805	36.7038	23.6291	21.7446	12.0526	30.6991	18.3685	6.58116	14.7331	9.09538	9.95727	24.885	8.10865	13.9411	5.38848	313.034	Positive	m+H	0
43	296.51	172.112	10.6981	12.4703	11.1986	2.29207	2.49553	10.3297	10.2754	12.8393	2.40463	NaN	14.5089	9.25818	7.38882	2.70396	2.01352	8.74854	6.30044	5.35933	1.42632	2.60676	13.089	14.7297	9.60862	2.75478	2.60307	16.4614	10.3562	8.76756	2.74143	0.66673	171.104	Negative	m-H	0
43	51.4044	246.134	12.0227	12.239	6.38316	4.90747	5.8786	7.47652	5.46415	8.65008	5.33843	4.23167	28.1923	23.435	23.2795	26.6414	11.5253	6.80975	5.29441	6.92588	4.59427	4.05124	15.3251	40.5687	50.0091	13.0268	22.8494	56.4801	34.7223	42.0589	17.1156	11.3756	247.141	Positive	m+H	0
44	251.464	650.22	0.589784	1.18762	1.88346	1.83912	0.747837	22.6547	41.5651	27.5206	21.5018	NaN	5.37273	7.42031	8.90161	5.35896	7.19131	1.66461	3.67012	2.86268	1.21711	0.320585	39.3312	31.0301	30.1838	16.8239	14.039	2.82595	9.27229	5.40079	8.17746	3.04907	649.213	Negative	m-H	0
44	152.05	322.163	11.7639	19.1854	18.2626	14.9088	10.7405	46.0979	32.1143	41.3879	27.4971	27.1923	31.8137	33.2156	41.4948	24.9483	19.1033	39.6798	36.996	19.8837	16.1599	9.23234	59.7997	46.6849	41.1808	24.8571	22.3226	62.8176	39.8112	39.1979	28.6003	21.407	323.17	Positive	m+H	0
45	171.321	122.039	2.29195	2.68239	1.85381	2.04497	1.81635	3.86503	3.96581	3.5198	2.29056	NaN	3.96611	3.43061	3.88276	2.19341	2.34777	3.59487	4.14299	3.26779	1.2788	1.44459	4.91014	6.09122	5.9636	2.20734	1.56999	4.48449	4.44202	3.59586	1.64562	0.445573	167.037	Negative	m+FA-H	0
45	41.6736	187.03	21.6363	23.1571	18.3517	14.841	12.4266	27.0197	24.722	18.2345	14.0062	11.0119	22.101	18.5697	14.3596	12.662	6.41713	11.9552	21.4463	13.892	11.3474	6.48994	25.5349	17.9545	13.5041	10.0806	6.20472	15.5394	14.9111	12.8835	9.1002	5.12998	188.037	Positive	m+H	0
46	134.518	286.071	735.783	1238.2	1316.08	1215.96	1033.44	985.925	1232.79	1295.01	586.961	NaN	1240.79	1216.82	1113.58	1089.11	625.882	1550.03	1452.23	1530.8	1016.08	827.414	1088.54	881.554	512.868	602.4	285.088	972.453	1544.24	817.832	784.302	375.429	285.063	Negative	m-H	0
46	65.0967	267.109	449.956	647.296	315.442	306.175	300.585	124.97	448.205	74.7811	125.587	77.9954	94.0477	168.77	90.335	77.3579	37.322	376.161	235.521	317.04	313.267	245.143	186.603	178.056	94.5674	80.8585	83.4674	79.956	143.806	120.384	57.4935	34.7176	268.117	Positive	m+H	0
47	57.7706	192.172	4.75771	6.46643	6.63811	5.18702	2.68656	5.48454	6.84033	9.25645	4.97434	NaN	5.91721	5.77702	8.93973	4.46291	2.67971	11.6873	6.84274	5.8804	4.56077	4.02702	9.30924	9.78588	8.33007	4.97839	2.46373	12.5719	12.3629	7.10133	3.88293	2.49542	191.165	Negative	m-H	0
47	46.9676	347.175	7.08346	10.8903	6.46513	8.85772	5.79284	9.21248	6.94066	6.27787	4.78922	3.77721	21.7085	19.568	14.4999	17.3527	11.1771	7.57585	6.37796	5.08076	5.56334	6.2062	6.62534	8.27977	14.0719	9.90074	6.9962	11.9436	19.786	10.9592	11.6639	9.08882	348.182	Positive	m+H	0
48	273.646	434.188	18.5104	20.2732	31.6081	16.2801	15.1057	24.1675	20.9611	17.9622	13.2364	NaN	31.8712	27.8707	29.117	21.1178	5.74714	14.3464	26.4546	17.4921	11.8118	7.31678	21.7064	16.0951	17.9573	5.5581	5.35798	28.3759	14.4092	14.2006	11.1578	4.7662	433.18	Negative	m-H	0
48	45.2729	333.167	3.11085	3.06396	1.29655	2.00653	2.09981	2.02304	0.675317	1.58196	0.923819	0.967528	8.05273	7.10111	7.08788	6.89688	3.34398	0.955402	1.10177	1.59992	2.18342	2.461	1.90024	7.03024	8.12569	3.22771	3.27512	8.81306	10.1555	7.9803	3.78071	4.20069	334.174	Positive	m+H	0
49	134.533	286.071	110.845	178.409	191.443	182.504	156.5	146.665	186.139	192.972	85.3477	NaN	179.205	176.271	166.416	160.528	90.4307	230.249	213.022	225.186	150.841	121.771	154.284	127.241	74.1279	85.0491	43.3311	141.97	235.316	122.767	115.585	55.9808	286.067	Negative	m-H	1
49	123.884	373.108	6.94955	7.60419	5.66611	7.02308	6.2512	7.88814	8.46538	5.08083	6.35854	4.80276	6.90275	6.75124	4.12441	5.29488	2.68604	8.57415	4.68876	5.69472	2.98534	2.34882	7.19722	6.33248	3.63992	3.28562	1.76235	5.41085	5.7574	4.30424	1.95021	1.73956	374.115	Positive	m+H	0
50	405.864	530.307	23.1921	26.1068	21.601	9.47612	10.0184	22.8544	23.1813	16.1609	8.1671	NaN	8.39184	9.52982	8.08952	1.37766	2.13204	19.3371	17.5151	15.4494	8.30993	5.90312	27.6707	10.0513	9.35665	2.98759	2.02684	5.25933	5.92789	7.29722	1.97901	0	529.3	Negative	m-H	0
50	46.5145	242.139	13.244	15.4881	9.89211	11.246	7.50867	13.642	6.15376	8.96658	5.61217	5.35698	29.6756	28.6891	24.3107	26.9477	14.0343	9.01596	12.7909	8.82018	8.39171	4.74422	11.0254	21.9788	24.681	10.3345	8.60196	19.1884	27.5224	20.0031	12.5748	12.638	260.173	Positive	m+NH4	0
51	167.618	344.113	7.95734	12.5357	14.6429	11.2012	8.53985	20.4042	22.7288	25.337	18.9647	NaN	19.234	17.7528	22.154	17.8033	17.6364	14.8075	17.9408	14.4833	9.96728	7.57573	28.011	17.6484	17.1215	17.6352	8.95955	21.7218	23.7351	16.8132	17.5919	9.32987	344.109	Negative	m-H	1
51	44.1044	374.216	30.6213	34.0878	21.1756	18.1043	14.9916	23.8806	15.0854	7.53781	9.68135	6.37135	27.161	19.1318	16.9125	11.9024	5.80874	21.0294	19.8001	22.1514	15.678	8.44547	11.8866	3.43601	17.8893	5.16859	0.611182	4.6623	14.0769	0.758647	0.936145	3.24121	375.223	Positive	m+H	0
52	134.533	572.135	38.8638	80.757	85.5284	79.4045	77.2815	48.2597	67.2728	80.263	23.6859	NaN	84.0441	78.3012	62.2928	69.9011	28.7352	119.449	94.272	103.277	67.6756	45.7269	59.8188	35.6062	11.5354	28.6796	8.47787	56.2103	127.259	37.8453	43.5718	19.6727	571.128	Negative	m-H	0
52	64.3383	267.109	67.7238	91.8262	45.4728	45.0475	44.1861	17.9151	64.4121	11.141	17.8418	10.6107	13.3597	23.4819	11.9235	10.6652	4.65243	57.4079	34.7027	46.9645	48.0064	37.4807	25.9906	25.69	13.8601	11.0424	11.733	11.2308	19.673	18.0396	7.68208	4.72819	269.12	Positive	m+H	1
53	310.768	154.803	30.8921	7.70246	5.24341	4.81609	24.5946	19.004	18.4226	45.076	19.5268	NaN	38.6566	31.3969	8.37022	26.5947	26.8853	8.07199	59.4888	6.39951	31.7633	20.5434	5.47747	35.2969	12.4552	27.9557	11.9067	31.609	7.93695	42.3186	22.8785	13.0269	153.796	Negative	m-H	0
53	143.903	395.175	6.97366	11.1353	5.75584	9.68288	8.30394	3.32558	3.66353	3.35234	3.73195	3.20431	6.58508	9.19895	4.20373	5.56339	1.82141	7.62946	6.57766	8.52847	5.66602	4.10303	3.54885	5.57202	7.00191	2.4561	3.10925	4.63926	6.23738	5.74794	2.58612	2.79841	396.183	Positive	m+H	0
54	161.708	342.097	26.2171	32.0503	35.8108	30.893	25.3135	27.7062	27.1703	34.9052	19.6544	NaN	40.5371	30.6041	41.8262	37.8703	26.0952	43.7432	41.3775	34.256	30.9579	20.3108	34.4025	26.4677	28.9499	20.0254	13.3543	37.6818	44.9574	36.3495	29.6653	11.2455	341.09	Negative	m-H	0
54	45.334	260.149	4.85286	12.0557	8.94387	4.89906	3.76813	10.7115	9.77318	3.33341	3.05748	2.76656	13.6772	17.9268	13.098	16.4429	8.50888	3.19018	8.19488	4.34726	3.32559	3.0002	11.6815	19.0785	23.4278	7.37011	8.56102	26.0916	20.973	21.3324	11.3656	8.78673	261.156	Positive	m+H	0
55	241.398	316.16	1.43566	1.46781	1.06553	0.815915	1.43225	13.6539	17.8235	22.9011	16.8988	NaN	2.2535	2.2864	3.12947	1.81334	2.18569	1.32574	1.13884	1.36705	0.598675	0.517536	32.9418	12.3656	13.9981	13.2183	9.43069	4.98036	1.23736	2.41701	1.23938	1.44447	383.14	Negative	m+FA-2H+Na	0
55	178.91	423.205	8.99982	8.76378	6.74072	8.90841	6.57392	5.97813	6.17032	4.40894	3.5731	2.47358	9.02738	10.7152	5.2251	6.72388	5.39951	7.57933	6.10094	8.14845	4.93198	5.97198	5.19055	1.68814	3.83416	3.71419	1.09069	1.80695	10.6164	1.39679	5.58699	2.36659	424.212	Positive	m+H	0
56	395.062	237.115	13.6676	11.5625	15.3701	3.92268	2.31563	5.5814	7.9421	11.8668	1.73901	NaN	15.1366	7.20284	9.87378	2.75196	3.39594	7.68155	8.32165	10.7183	2.20204	1.62138	12.4229	7.74219	5.70236	0.897915	0.648656	7.73092	12.6094	7.98582	2.83967	0.307748	236.108	Negative	m-H	0
56	482.501	674.669	120.2	177.387	145.059	107.608	87.5569	119.134	159.485	135.906	96.6227	73.467	165.039	150.06	136.734	98.3043	66.7804	156.736	52.4803	109.478	85.5784	70.4568	152.495	129.412	127.326	81.4021	67.1517	153.309	143.683	111.784	102.686	72.7665	675.677	Positive	m+H	0
57	292.338	450.174	113.456	128.89	134.911	100.52	122.296	156.154	149.363	142.147	114.779	NaN	158.017	131.921	144.517	111.167	98.934	157.668	176.887	160.306	96.9503	85.7383	180.84	157.651	153.171	115.154	84.2816	152.154	158.39	138.389	100.967	60.8877	449.167	Negative	m-H	0
57	103.316	280.122	1.40918	2.04998	0.833393	1.38411	0.978746	1.12428	1.25169	1.4187	0.63603	0.704276	4.06314	2.76127	2.78435	2.30699	1.42767	1.77003	0.725689	0.87853	0.750025	0.486422	1.29619	10.8086	17.8995	0.969411	7.1341	16.3909	4.18503	5.02847	1.60342	1.77635	282.133	Positive	m+H	1
58	532.613	554.291	0.876955	24.6323	19.3021	7.93905	7.60917	25.0621	24.8941	20.0547	7.35397	NaN	45.5471	21.4854	16.0607	6.55214	7.25098	39.3465	24.5185	15.6361	6.54293	5.49142	34.5793	21.068	24.1277	6.57814	4.86157	23.2071	19.412	13.3166	6.84511	2.98216	553.284	Negative	m-H	0
58	45.1374	142.123	14.8631	18.8228	12.4964	11.4414	10.8016	18.863	9.42883	10.5881	9.01548	6.31492	37.4384	36.0737	29.534	31.2751	15.6666	13.1174	13.8312	11.0397	9.73082	7.96926	12.6149	33.4567	38.3754	16.4598	16.4059	36.1487	39.977	34.5569	16.6751	13.7088	143.13	Positive	m+H	0
59	20.011	213.079	84.4916	76.2661	37.4734	44.8238	29.6971	80.5038	69.7297	67.6875	24.6564	NaN	77.5717	60.1919	64.661	0	20.9417	0	69.365	64.2748	35.1508	18.2676	74.7663	60.6868	62.7689	29.2231	11.1585	0.30708	0.0676671	60.0318	30.8065	8.40733	212.072	Negative	m-H	0
59	468.562	390.279	21.4152	22.9449	17.7914	9.52107	5.85595	19.0214	13.4875	17.7882	5.70339	4.4456	23.9111	17.9997	14.0072	7.86025	4.21612	13.6235	17.4492	9.3827	5.72393	2.62908	14.4004	17.6103	10.5043	6.91297	4.65584	21.1699	14.7702	10.4221	8.39602	5.66347	409.316	Positive	m+NH4	1
60	422.322	532.289	25.8892	21.8097	25.7969	8.97288	10.7309	12.1305	20.3357	13.2825	3.60638	NaN	17.7267	15.5742	11.5157	2.45694	4.39248	22.5769	19.4449	15.6887	5.61637	3.43795	13.9328	16.1602	14.9255	2.52346	3.53478	22.7147	14.8805	14.8901	6.20872	0.232775	531.281	Negative	m-H	0
60	147.156	327.225	12.523	19.4311	10.0819	11.2526	7.925	12.0501	8.45804	5.91618	5.05087	5.33834	25.5718	27.0956	16.6226	20.0627	9.74615	11.2957	12.5938	10.1951	5.42093	4.80927	8.12467	11.3878	15.9389	7.31669	4.96048	9.23343	26.0742	8.08143	14.2867	7.08543	328.232	Positive	m+H	0
61	428.868	542.166	8.32176	6.94985	8.74871	2.74312	2.49649	10.4236	6.61436	6.81681	1.53519	NaN	12.5523	11.0409	8.61432	1.88521	2.07125	15.0651	14.5503	11.6009	1.31277	0.964502	6.26703	8.26755	6.78637	1.32483	0.511001	8.53988	8.95072	5.85917	2.67125	0.962864	541.159	Negative	m-H	0
61	41.6736	164.013	61.2952	65.8019	51.2319	35.8424	22.8146	70.4579	63.4772	51.0237	25.7095	16.7229	57.9031	48.2392	39.5052	24.2213	9.04588	40.7888	54.2463	35.7352	22.3412	9.49594	65.4438	50.0424	34.272	16.8775	9.07971	41.9889	50.7823	41.8389	15.7064	7.36978	165.021	Positive	m+H	0
62	49.3194	88.0163	452.558	526.043	520.977	379.929	310.767	358.008	380.732	359.846	250.65	NaN	353.303	434.057	357.157	289.228	231.705	453.071	478.552	416.267	279.962	213.594	363.482	446.698	392.816	238.035	137.911	488.508	480.351	344.928	257.322	121.921	133.014	Negative	m+FA-H	0
62	45.1369	305.999	23.0838	22.7746	18.0917	14.1315	12.086	11.6135	15.8752	6.87945	10.1748	7.00324	11.6227	14.3387	5.05643	6.52427	3.6481	15.6329	21.1388	12.9101	11.4729	6.81951	14.616	13.0226	6.35558	5.60715	3.81888	10.2884	12.7449	9.57712	4.9779	1.99835	307.006	Positive	m+H	0
63	310.768	154.264	25.7756	55.9305	68.0853	52.5033	43.0628	24.9609	48.4227	58.5911	43.6497	NaN	47.8069	58.7139	63.1283	42.9024	28.7729	59.6407	66.8323	43.8483	57.2536	47.6454	45.3412	35.2484	40.8247	40.9342	28.8534	45.843	56.7015	55.133	42.6675	34.177	153.257	Negative	m-H	0
63	99.3435	424.199	33.6915	35.2587	18.3073	20.8298	20.5835	20.4264	11.4891	8.27901	9.31581	10.44	16.4166	15.0533	9.31624	12.8386	8.70595	26.3358	18.0426	22.3118	16.8961	16.7528	12.7579	1.75644	1.00847	3.82936	0.344884	1.24117	12.2623	2.0544	7.92284	4.57618	425.206	Positive	m+H	0
64	40.9019	147.053	5.32238	5.53723	4.41759	2.55099	1.8104	3.68881	4.12653	5.34886	2.10947	NaN	1.79324	2.97322	3.98522	0.105619	0.513711	5.12716	2.81113	3.15995	2.34227	1.83124	3.97249	2.07786	2.08609	1.32998	0.889829	3.37335	8.43272	2.29005	1.80355	1.03761	146.046	Negative	m-H	0
64	38.5353	135.624	0.195277	2.00764	0.103072	0.421525	0.722709	4.93647	4.16795	7.81638	0.348177	0.691349	6.36086	5.38535	2.05192	1.43382	0.216935	5.75682	9.97344	0.565777	0.258861	0.0626975	2.52569	5.42583	0.652722	0.340638	0.0328279	5.51373	10.9758	9.32478	0.202079	0.37385	136.632	Positive	m+H	0
65	259.854	472.195	8.17551	8.91801	12.1473	8.92453	11.079	12.3734	14.8066	12.9992	12.7411	NaN	14.3137	11.943	11.7027	8.12196	11.3579	13.081	15.1036	12.1353	9.5556	5.85952	17.5062	13.7565	14.2955	9.08858	9.96534	11.9246	13.4961	13.7057	12.6536	5.20004	471.188	Negative	m-H	0
65	50.7506	214.146	11.6454	14.7039	11.7586	14.3783	10.3748	14.7031	11.3914	12.4253	11.0892	9.23755	28.9506	31.1693	26.18	28.5455	15.6504	5.10395	12.0074	13.3342	9.92429	9.58735	11.7206	49.1607	51.7969	14.9962	19.1165	57.4764	3.58646	55.4074	16.7966	15.5188	215.153	Positive	m+H	0
66	337.516	518.237	10.2098	15.0316	10.6865	9.72158	10.0507	14.0493	11.3381	11.5052	9.31226	NaN	18.6653	13.5468	10.223	8.87771	9.63122	14.9996	17.3043	12.8421	10.8705	6.85208	13.1443	11.3752	12.4846	6.29382	4.94066	15.5502	15.4677	13.1182	9.30666	5.32396	517.23	Negative	m-H	0
66	46.1886	319.184	2.76674	4.19231	2.00869	4.75119	3.13539	2.06447	2.90791	2.4913	1.61844	0.733572	5.87821	7.03812	7.3823	6.73351	3.58353	3.89881	2.5443	1.44131	0.982418	2.98721	1.57778	4.7457	7.04503	3.29677	2.59192	5.42262	7.45784	5.04768	2.40467	3.1981	320.192	Positive	m+H	0
67	53.4855	165.079	43.6491	55.315	38.1425	45.4514	41.2818	44.1934	40.5091	53.8369	34.8284	NaN	65.4319	67.8691	78.6317	54.0546	51.8562	61.4479	53.784	51.4084	40.9183	35.5816	42.5146	68.3948	90.1806	47.2708	39.4374	82.9444	104.421	74.5799	59.7869	35.3047	164.072	Negative	m-H	0
67	373.425	778.3	4.69007	2.80918	3.77734	3.31882	0.502973	6.54686	2.56618	8.18101	2.84568	1.08645	18.1543	11.4198	9.94318	9.08015	4.52173	10.4124	11.6803	4.24475	3.13735	0.351418	5.63827	3.41237	4.24315	3.25488	2.97778	20.3114	20.0601	4.0304	11.5416	8.87879	779.307	Positive	m+H	0
68	246.999	212.074	10.2756	14.3538	13.6792	8.74455	8.52339	16.2874	10.6824	11.0475	5.38258	NaN	18.4966	13.5549	12.2229	8.82885	6.6827	20.7274	18.4573	15.5345	6.1893	6.82407	13.5355	13.8458	10.5455	8.06783	3.97167	15.9837	14.1859	9.26799	8.31287	3.68998	211.066	Negative	m-H	0
68	45.198	488.199	3.41389	3.97094	3.92194	5.83653	6.81471	10.8649	7.33926	12.47	7.63875	7.40115	12.4873	10.448	12.9318	12.4119	10.2933	8.2641	9.10265	3.97074	7.62072	3.08434	8.14997	11.6992	8.7573	12.4767	7.11015	15.4941	19.9384	13.719	15.4232	12.2386	489.207	Positive	m+H	0
69	182.143	370.129	9.94194	10.048	11.1554	6.73813	7.73658	7.86569	9.60621	8.23155	6.29456	NaN	8.01198	8.79289	6.83788	7.10002	5.6648	8.74219	9.51961	9.8241	4.55972	5.63046	9.01775	4.37605	5.71824	4.45116	2.14019	6.20331	8.33938	6.05727	5.78389	2.79684	369.122	Negative	m-H	0
69	215.576	405.162	62.5944	62.9304	36.3021	61.5107	34.8875	44.4165	25.6971	19.0355	93.9199	29.4724	10.8182	28.4734	37.3033	16.2718	8.352	84.2733	88.0747	68.3466	52.0721	37.3028	35.2874	14.2852	8.52597	3.64876	5.03871	16.5816	19.8396	17.2494	10.6577	9.3218	406.17	Positive	m+H	0
70	352.944	226.053	3.78734	4.86728	3.66282	2.19591	1.73885	5.66938	5.08963	4.01616	1.3206	NaN	5.90429	3.57219	4.4179	1.1693	1.78409	6.95497	9.27718	4.74921	1.37124	0.74785	5.76595	6.5093	2.52997	1.01166	0.698018	5.19775	6.39615	3.56041	1.09485	0.864235	226.049	Negative	m-H	1
70	51.4079	348.027	41.0965	41.0137	30.4375	25.5795	19.1981	40.5989	38.6134	25.2515	19.4664	14.1366	34.4662	28.848	20.8636	14.9337	8.45183	34.2216	31.7426	23.3954	17.8134	9.32404	34.0962	28.1524	22.2956	18.0351	8.43189	28.2655	24.7454	21.8444	10.7294	6.15469	349.034	Positive	m+H	0
71	395.747	294.186	15.5685	12.5587	18.4423	4.49898	3.98605	7.42261	10.2698	15.125	3.18189	NaN	19.4849	10.5675	12.4285	3.58235	5.13274	10.4514	9.84317	12.0302	3.47097	2.98491	17.915	11.9608	9.58578	1.71105	1.37784	10.4883	16.4155	11.8414	4.71924	1.32332	294.182	Negative	m-H	1
71	262.693	486.209	13.1896	14.0619	9.96017	12.4659	8.75329	13.0274	15.2239	12.8657	8.27646	5.67723	23.0807	15.7497	18.3765	9.92546	8.82287	18.5427	19.208	15.4839	12.3984	7.23896	11.8631	14.8853	11.7359	7.8409	6.74837	24.972	25.0447	17.3501	19.3199	10.9522	487.217	Positive	m+H	0
72	35.3734	171.966	2.3076	6.02555	6.72318	3.43552	2.96622	4.64002	5.57513	5.24876	3.48674	NaN	0.991387	3.1148	4.89628	0	0.183956	6.21256	5.56133	6.19623	3.2471	3.76288	6.14907	5.54309	5.47148	3.5403	3.26371	4.21014	0.252645	4.58611	3.10395	1.82674	170.959	Negative	m-H	0
72	149.635	238.103	0.397252	1.09912	0.450337	0.515292	0.36822	11.4724	13.0803	11.087	8.4483	8.06431	0.971379	0.685921	0.899223	0.559958	0.552672	0.418217	0.638197	0.316464	0.25327	0.260829	22.761	9.81453	8.54994	2.60607	3.03312	1.95411	1.14168	1.27936	0.485024	0.562863	239.11	Positive	m+H	0
73	253.467	212.074	3.05778	4.76151	5.73472	4.02148	5.65154	6.73321	6.54144	4.353	3.98677	NaN	5.44893	5.30312	4.69158	2.73303	2.84929	8.07296	6.21524	7.61421	3.07053	2.64448	6.99396	6.95916	4.40184	4.20193	2.25541	5.24814	5.34745	5.04195	3.11503	1.5431	279.054	Negative	m+FA-2H+Na	0
73	467.509	410.306	10.8833	13.4152	11.4895	5.76383	4.59066	8.8378	14.9001	10.3698	4.32721	3.0687	11.7178	11.7732	8.74259	5.01714	2.39438	11.9723	8.4655	5.92777	1.65439	1.54442	11.9482	8.63035	7.1158	3.93412	3.03969	9.34347	9.17286	6.26919	3.03082	2.30021	411.313	Positive	m+H	0
74	395.162	294.185	85.3849	71.4421	86.0995	21.5659	21.103	37.4087	55.5191	72.114	14.3116	NaN	99.8256	45.3652	65.0553	21.5663	27.308	52.9781	54.3415	62.8207	20.1879	14.582	89.1911	58.032	49.6458	11.8109	8.03898	51.7521	76.1796	58.2834	25.2773	6.96961	293.178	Negative	m-H	0
74	56.9639	313.095	14.6755	14.228	14.1596	11.6797	11.5699	12.7554	18.1609	17.9416	12.6136	10.7377	14.3459	14.483	13.8312	11.1017	10.1725	14.9662	12.0562	11.8586	10.1345	4.93776	16.9318	13.3138	12.2874	8.9503	7.10818	15.0084	17.4494	14.7025	12.7536	8.88406	314.102	Positive	m+H	0
75	384.292	804.375	29.9571	12.0558	13.3901	19.3747	17.9856	13.8978	1.0017	41.7122	1.983	NaN	229.269	68.4825	227.471	108.761	166.74	39.2651	43.6414	9.81299	16.3951	14.3019	2.8811	10.0021	15.5391	17.0638	5.33279	105.951	246.341	109.176	236.022	53.3305	803.368	Negative	m-H	0
75	118.284	294.169	9.28425	11.8128	7.68797	10.0656	7.70073	8.43349	5.59181	5.3149	5.06333	2.59038	20.4956	21.5004	13.0184	16.2306	9.42568	11.0967	7.92324	7.93638	5.73535	4.79422	6.9123	18.3344	14.1524	7.9127	8.30116	14.3223	20.6637	18.7871	11.7255	5.6638	295.176	Positive	m+H	0
76	36.4152	244.067	9.30133	10.8856	10.3284	7.62004	6.17261	11.4635	8.30305	10.0157	5.47211	NaN	13.4363	12.3046	14.7113	16.3403	0.122638	10.9497	8.32763	8.39205	4.33471	5.24978	9.62463	19.3344	23.1817	9.33361	9.41537	23.1266	28.4793	12.7216	8.18155	4.24342	244.063	Negative	m-H	1
76	167.11	634.2	4.84525	12.0739	6.59618	10.6224	7.64259	19.1439	47.2943	46.7033	29.0969	16.1411	16.5191	14.5181	13.5998	11.7125	14.5208	19.5291	18.0522	7.12352	9.20061	5.89551	42.7351	19.9429	12.5476	15.9259	12.4831	14.599	9.18388	15.1887	15.5774	7.27272	635.207	Positive	m+H	0
77	377.645	540.256	43.0283	43.6554	37.8486	36.6611	40.3112	60.8514	52.9992	48.103	34.4993	NaN	48.9526	45.5588	38.9845	30.0136	28.3368	53.0428	59.0196	53.6752	32.5712	26.2771	63.3062	73.8089	77.4813	31.7563	43.1085	60.0359	43.3561	63.4086	30.3865	5.90255	539.249	Negative	m-H	0
77	160.431	244.193	19.3512	27.253	13.319	13.2073	8.61668	12.1649	7.11936	7.83787	4.01132	2.55176	20.5685	16.7248	14.1736	11.8124	5.20777	19.601	12.7146	13.3269	5.59287	4.90775	8.65783	10.7303	5.48733	3.71944	1.40368	7.63428	16.8423	11.0257	7.42998	4.06341	245.201	Positive	m+H	0
78	277.935	212.037	3.58534	3.29428	6.19726	3.27723	2.49698	5.63681	6.2028	5.57954	2.59234	NaN	6.87642	4.63392	5.01501	2.66048	2.22552	7.66612	7.25825	5.60498	2.68718	0.98759	7.0594	5.82947	3.34505	2.20261	1.00975	4.9399	5.35022	3.5522	1.71836	0.651659	211.03	Negative	m-H	0
78	386.365	484.268	13.7355	16.8536	10.6736	7.44406	5.58707	15.2702	13.1449	14.0035	7.77871	3.99764	10.9536	10.644	11.9606	6.95018	4.99095	12.2333	11.1923	6.29696	5.11651	3.14958	16.1716	7.00485	7.06736	5.15567	4.32367	10.6058	9.6179	7.14147	6.55853	6.00429	485.275	Positive	m+H	0
79	167.624	182.06	4.66133	7.46796	9.59346	6.74101	4.43558	10.3009	11.6113	13.465	11.7681	NaN	9.73198	9.76459	12.7438	10.2776	10.751	8.00358	8.82255	8.11783	6.34165	5.35399	16.2533	9.65034	8.74602	8.43309	4.65625	10.4028	12.5123	9.61896	8.63723	5.13172	181.053	Negative	m-H	0
79	415.794	670.317	29.2306	30.1909	20.6396	8.16756	7.56681	9.94982	18.2357	9.37301	3.91298	3.33354	11.3942	10.7546	5.55593	2.09633	2.08789	25.2112	16.8328	7.52617	6.22097	1.12732	11.5519	10.486	5.38439	1.96543	1.87395	9.74966	11.4258	4.46153	2.25324	1.49308	671.324	Positive	m+H	0
80	372.424	264.07	13.1818	13.232	8.97182	4.18836	3.51112	13.4015	7.23164	11.1413	2.90748	NaN	18.286	9.38578	16.1207	4.87789	5.27687	21.9239	16.3519	10.8586	3.45059	4.46793	8.53317	15.5015	10.1808	4.20057	2.89988	16.404	17.7622	10.0762	7.98376	4.17047	263.062	Negative	m-H	0
80	38.5478	118.523	28.2912	31.6731	23.1459	14.8987	6.5369	22.7282	29.8251	22.2996	7.03301	4.60654	28.5382	23.0883	25.2358	8.23715	2.13252	20.041	23.98	14.0997	8.35848	3.2255	29.8695	32.4675	10.0218	3.62335	1.62912	18.6968	28.9093	24.3106	2.4978	0.749068	120.533	Positive	m+H	1
81	352.806	226.053	36.5241	54.3009	47.7625	22.7653	21.6851	65.2269	53.1848	51.8572	13.2647	NaN	62.5651	49.0264	44.9635	18.2893	18.5677	79.6268	85.967	45.651	15.8148	13.1348	63.0454	60.9789	37.9469	12.2806	9.19317	62.285	60.5743	35.6775	20.0116	9.58371	225.046	Negative	m-H	0
81	164.994	402.217	64.7231	78.1476	48.223	55.6733	42.1458	68.3373	31.376	28.3177	31.6816	21.7536	84.6276	77.7182	59.2185	65.4539	43.9939	59.3721	58.6511	46.0318	38.8556	34.9422	20.5221	35.2033	25.3364	29.5678	25.8194	40.5252	72.5373	36.7326	41.1655	37.4074	403.224	Positive	m+H	0
82	405.976	530.308	14.6658	13.7569	12.5058	4.16888	5.94175	13.8587	14.4707	8.6353	4.87903	NaN	4.98321	5.8896	4.13542	2.13449	1.3348	11.256	11.5391	8.1897	5.13045	3.1697	17.682	3.38401	4.20346	3.05077	0.378931	3.80525	4.81553	3.90182	1.06579	0.478376	575.306	Negative	m+FA-H	0
82	50.6633	252.123	5.11286	6.71621	4.62311	4.26633	3.81482	4.93094	3.28041	3.46628	3.02776	2.67285	11.0034	8.55386	7.63708	7.33835	4.74878	4.77032	4.95753	3.87004	4.51248	2.57118	4.77696	14.0339	13.711	4.28921	6.13536	14.1691	11.0946	14.4639	6.80829	3.27516	253.131	Positive	m+H	0
83	183.818	192.065	8.69357	4.51523	10.6098	6.8902	11.1372	4.04646	10.0379	19.6322	9.75683	NaN	20.2	17.0732	36.9247	23.2473	28.4079	12.5289	7.68243	8.40169	7.86748	9.43547	7.35918	12.2417	7.35997	3.96534	2.52184	17.7177	35.2381	22.35	22.7485	5.80266	191.058	Negative	m-H	0
83	55.9442	294.019	25.4467	20.4607	21.7081	16.0998	13.5929	25.6558	29.095	23.4932	16.9198	12.0741	14.0032	23.5942	15.7526	13.262	6.39891	24.0433	11.8236	16.9781	16.2367	7.42622	28.152	23.0174	16.4465	11.1664	9.78493	18.8493	22.9938	16.7298	10.9259	5.7817	295.026	Positive	m+H	0
84	350.843	512.263	17.3477	19.6357	24.2056	17.9937	18.4398	33.2891	36.825	24.5766	21.9474	NaN	31.1101	27.7576	24.3707	15.1473	10.5543	27.6997	33.6951	32.1448	11.5158	9.59084	39.6794	34.5997	27.7868	14.3436	11.7028	24.6618	25.0624	28.741	11.7105	6.19389	511.255	Negative	m-H	0
84	312.904	416.682	6.86637	12.0846	7.29451	2.96992	1.2785	8.14743	12.5934	16.2635	2.69257	1.40556	9.68852	5.4411	1.06354	1.67887	1.34872	6.75536	5.62411	3.08436	1.7381	1.06811	13.126	6.73253	3.89711	1.0421	1.06851	9.27746	10.146	2.19294	2.79584	0.996348	417.69	Positive	m+H	0
85	425.461	628.274	6.99011	4.87289	4.589	2.445	1.99996	17.979	9.44802	18.0428	4.553	NaN	12.7216	7.5975	15.7135	3.8185	4.80202	6.52988	11.9915	6.73105	1.34655	1.38272	21.275	22.433	26.5584	2.65092	5.33213	26.4319	11.6123	23.7975	3.3159	1.71663	627.266	Negative	m-H	0
85	14.7865	140.003	27.0807	31.6359	19.609	16.9045	0	24.7343	29.4906	20.7068	18.1389	0	30.6523	25.6809	19.1752	15.9791	0	0	23.8615	12.8866	19.3088	0	29.7437	23.8447	18.1087	13.3057	0	26.9681	26.8663	9.92913	13.0079	0	142.013	Positive	m+H	1
86	257.866	222.076	9.6276	9.9704	12.2025	10.1157	9.52071	14.6179	14.1241	16.0062	11.665	NaN	12.4418	13.0834	13.5256	9.59662	9.81189	13.2789	13.7239	12.7242	8.93013	6.99985	18.2938	14.39	16.263	10.507	8.88579	13.7225	13.0998	13.6626	11.2464	5.58869	221.069	Negative	m-H	0
86	193.913	430.247	37.785	44.9084	21.502	25.5819	21.9933	39.6704	18.7774	17.62	16.6849	12.3282	40.0119	38.9564	21.4087	25.3193	19.3673	36.0235	30.0457	19.6925	16.1692	12.8616	25.2315	10.173	7.81824	14.8619	4.08183	6.52748	35.1326	7.08373	22.7516	11.0068	431.254	Positive	m+H	0
87	251.466	246.102	3.4117	3.03399	3.84318	2.10935	2.01999	28.844	51.2138	48.6539	21.9326	NaN	15.9638	13.8419	20.5623	11.189	12.318	3.5005	6.22128	5.32915	1.31778	1.37239	48.6518	39.0838	31.8603	22.5388	12.236	17.2056	19.5747	13.0361	15.5029	5.24048	246.098	Negative	m-H	1
87	127.059	428.231	10.4259	24.2232	17.7271	20.0582	18.9233	18.364	13.8828	15.4593	18.901	15.5036	17.6629	17.0515	17.4162	19.8596	16.372	20.9665	21.7889	19.8728	19.5286	19.5545	14.7313	12.2674	15.0227	12.9953	11.9398	15.2837	21.1135	16.6461	16.0075	16.6845	429.238	Positive	m+H	0
88	38.4169	167.057	2.41257	4.31374	5.20719	2.38222	2.25903	1.48801	1.16564	3.00418	1.04717	NaN	3.71389	2.37502	4.02122	0.0359899	0.0619434	4.40027	2.85915	3.12157	1.35751	1.53128	2.86095	1.49881	2.07876	1.51682	1.01889	3.87527	5.69333	2.50471	2.03568	0.935363	166.05	Negative	m-H	0
88	34.2432	213.922	1.97622	10.2842	13.6501	16.9485	15.2764	4.80898	10.1548	10.8389	11.0062	13.3801	1.40906	6.6205	7.21919	8.25868	4.45131	29.6221	12.5421	16.1452	13.8991	8.98281	9.57046	7.54142	7.63617	7.4477	5.95717	2.72933	17.2071	22.2244	4.72774	4.69736	214.929	Positive	m+H	0
89	528.787	354.209	1.00043	8.575	7.88094	1.87823	2.10368	1.23052	8.65263	6.68065	0.839571	NaN	10.9822	7.68877	6.30296	1.42372	1.5743	11.0735	9.55876	6.35673	0.794124	1.20021	9.92603	8.15075	4.9745	0.800923	1.0787	8.12107	9.26852	17.2119	1.09797	0.431823	354.205	Negative	m-H	1
89	85.8926	188.25	4.61672	7.74782	6.58418	5.67743	0.917925	9.06234	7.28351	13.6321	5.44811	2.13844	1.93955	8.79406	1.21143	1.33024	0.539194	17.3606	15.7801	9.50646	1.82451	0.532927	18.2564	14.0482	10.4253	0.418466	2.0748	6.08644	8.8186	9.19414	2.11245	1.05322	189.257	Positive	m+H	0
90	49.3483	116.012	161.628	172.931	160.334	119.231	85.7576	118.355	122.478	118.687	74.0435	NaN	136.22	138.262	116.268	80.5431	58.4557	158.584	155.019	137.872	81.5579	62.9234	123.663	151.211	121.668	62.0451	38.6604	122.037	140.643	110.285	68.6132	32.2506	115.004	Negative	m-H	0
90	170.19	718.32	3.23399	4.29626	4.27062	3.98303	4.09046	16.9427	14.654	28.0178	20.9267	16.9706	19.3911	16.5623	18.6299	14.2961	13.9803	10.5759	12.4677	3.94815	4.66508	0.418997	37.4522	13.3396	5.69044	27.3505	8.16023	23.0702	19.5511	11.2071	23.4983	17.257	719.327	Positive	m+H	0
91	185.551	354.097	40.9817	26.448	46.1744	27.7341	41.8093	21.9536	44.4248	68.039	47.4739	NaN	80.4982	63.3794	118.51	76.6295	86.4393	52.5053	36.7013	39.3731	32.4385	34.626	33.3802	46.1088	34.7874	19.5815	7.21005	65.2757	107.522	78.4963	78.5059	20.4056	353.09	Negative	m-H	0
91	230.898	365.202	22.5917	28.7944	16.3004	13.9129	12.1785	24.8232	15.1373	11.1212	8.59704	7.44158	29.1203	27.7273	19.3943	17.7472	7.37325	19.6792	19.5119	16.2727	4.44492	8.7732	14.578	7.07413	5.34377	6.2027	2.42381	5.23551	23.8752	6.39519	11.8674	6.4772	366.209	Positive	m+H	0
92	422.563	250.09	49.4733	58.4394	40.8044	18.0704	11.1608	52.6754	45.0357	40.5607	6.84607	NaN	50.2554	41.3984	37.3104	5.673	6.8326	106.159	64.4077	56.7396	6.1549	6.3622	51.4813	51.0398	25.0858	10.3428	4.07079	53.5896	57.4428	31.774	10.5801	3.52125	249.083	Negative	m-H	0
92	186.324	346.132	17.8095	18.8002	16.8815	13.1333	11.1678	18.5282	20.8651	17.1824	13.4037	7.83423	17.049	14.5677	13.3832	7.22375	7.01839	18.9245	14.9627	12.6355	8.86578	7.01083	19.0134	17.3245	15.2795	8.07591	6.7301	22.0265	16.8288	15.2889	10.4289	6.86083	347.139	Positive	m+H	0
93	265.353	392.206	22.9091	28.7598	24.8209	20.3487	17.7067	24.301	20.876	23.069	10.7832	NaN	28.6475	25.4195	25.5224	17.2112	18.3556	36.7972	30.1583	27.3468	17.261	14.7655	23.1462	23.4293	21.4442	22.4272	8.5173	30.403	31.3414	26.6204	27.3843	8.04708	391.198	Negative	m-H	0
93	48.8557	273.182	8.03412	10.1498	6.11885	6.48755	6.12453	7.06029	5.79879	4.53716	3.85066	2.64998	12.9435	19.9124	9.0997	10.2841	7.33882	7.4635	7.27995	6.72614	5.42038	4.04619	7.02364	7.96279	8.25613	5.1696	2.69743	5.87559	14.2101	11.1958	6.50941	3.22715	274.19	Positive	m+H	0
94	532.331	266.326	0.513383	14.8005	10.7868	0.733681	0.287328	15.7481	12.5343	8.54799	0.299565	NaN	25.6207	13.7057	5.84333	0.378616	0.46688	20.307	14.0411	5.80356	0.106996	0.577834	16.597	11.379	6.57709	0.27527	0.278387	12.1938	11.8091	2.29253	0.33995	0.0914466	265.318	Negative	m-H	0
94	5.01374	79.6447	7.3106	0	4.05977	0	0	6.86789	7.93367	6.06744	0	0	6.07987	5.51451	0.49738	0	0	18.6661	7.07767	5.10793	0	0	5.80102	0	4.01873	0	0	7.33106	5.07992	7.62046	0	0	80.652	Positive	m+H	0
95	59.0586	192.028	59.773	73.5593	60.0779	52.9368	42.2274	65.1108	68.3525	74.6706	46.4627	NaN	71.003	63.6884	75.3156	53.8673	39.9712	83.224	69.3309	66.0327	51.7614	40.2814	82.8758	78.736	71.3377	49.5964	35.9863	88.9658	93.3178	63.3266	49.7183	33.3793	192.024	Negative	m-H	1
95	413.555	160.104	11.4051	12.825	12.663	1.19207	0.330052	5.84844	11.462	7.04236	0.248491	0.235887	15.4456	8.29842	4.14217	0.546648	0.256377	8.73934	8.20444	2.49442	0.361026	0.0649511	16.7552	8.55497	2.2201	0.349166	0.104794	7.81636	12.3547	1.88385	0.348081	0.24778	161.111	Positive	m+H	0
96	176.467	432.162	3.96113	6.82625	6.44148	5.22149	6.89113	8.58955	7.81899	11.4538	3.71596	NaN	8.60318	8.20545	7.02172	8.82964	3.2124	6.38104	7.12737	7.15749	5.08076	4.87747	8.30781	6.78116	5.14081	5.02021	2.71416	6.90851	12.7373	5.69271	6.15548	3.05252	477.16	Negative	m+FA-H	0
96	45.1379	216.01	8.65611	10.3025	6.69837	4.4671	3.72228	5.32278	8.8712	6.97016	4.06215	2.75654	6.3277	9.68978	4.7568	2.89499	1.33901	6.58094	6.95742	6.16212	3.15396	2.01406	4.64083	7.476	4.84638	1.7126	1.05427	3.98877	4.91135	6.24065	1.52518	1.2585	217.017	Positive	m+H	0
97	158.464	326.101	6.21475	6.68853	8.2886	7.0751	5.36184	5.54282	5.91541	5.6715	3.46095	NaN	7.28743	6.41542	7.31874	6.35039	5.51855	9.46506	8.99899	7.37365	4.78657	5.75007	4.87719	6.58065	5.00918	3.73506	1.88905	7.91113	8.88449	5.09962	6.37016	2.17896	326.097	Negative	m-H	1
97	50.3732	382.141	30.631	38.9871	31.0621	30.5704	40.8459	51.2875	55.9084	46.5314	44.6681	44.7755	45.9907	41.163	38.5457	31.1878	25.9958	39.2877	30.2482	31.9151	24.7659	23.5208	52.797	40.313	41.6157	20.0376	20.8696	34.5628	38.0547	46.4387	18.8547	16.2472	383.148	Positive	m+H	0
98	282.691	726.197	72.9875	45.2061	67.6767	44.6318	55.0665	44.1706	47.1776	64.7045	33.757	NaN	88.0742	77.8148	95.0002	75.9785	55.0581	68.2998	59.2448	46.715	39.3096	39.8929	58.6125	73.2964	70.339	39.3293	36.5204	98.1689	114.88	79.49	87.9418	36.7461	725.19	Negative	m-H	0
98	65.6805	309.135	8.56844	10.1214	9.27616	8.59428	6.31684	7.50565	4.52273	7.20868	2.86152	2.95806	13.6112	9.46633	9.08195	12.5703	5.48099	11.5173	8.08195	4.51021	6.427	3.74601	6.03318	15.8586	22.9058	7.29071	7.84525	26.7939	20.8011	14.6776	12.8833	7.7305	310.142	Positive	m+H	0
99	275.347	548.246	16.8526	16.6155	18.9015	13.386	12.9035	7.00918	16.5383	9.50241	7.06353	NaN	14.5017	12.6352	9.12289	7.54428	8.27891	22.1104	19.1484	19.9944	11.6571	11.7285	11.7689	11.7008	9.58743	7.22708	3.17395	13.6001	12.6912	12.5286	9.02851	3.04151	547.238	Negative	m-H	0
99	142.36	115.074	14.7367	20.0937	11.6177	11.7247	7.70449	20.1937	9.79995	7.8238	7.49678	5.10939	29.2798	29.8341	21.7491	22.9024	12.1646	13.7166	15.049	10.2272	5.58588	5.31227	10.681	36.3329	42.4515	10.0656	18.8563	38.1383	31.0544	26.44	16.2752	10.7289	116.081	Positive	m+H	0
100	148.392	139.065	4.04565	4.65591	4.17031	2.39926	2.30947	4.77537	5.5469	4.72123	3.55284	NaN	3.86818	3.66557	3.54756	2.37125	2.15291	4.43703	3.38797	3.1545	2.1874	1.93457	5.09275	5.488	5.77505	2.85885	2.00304	4.67314	4.5794	4.16928	1.73723	1.00922	138.058	Negative	m-H	0
100	45.1424	170.12	6.05432	8.51531	5.61885	5.9382	3.70056	7.53338	4.794	3.79904	3.75983	3.31374	15.308	14.5433	11.5091	14.2382	6.55601	5.48855	5.97767	5.2866	4.6832	3.25548	4.91992	13.1766	14.3546	7.24086	6.70808	14.3986	17.5976	13.1722	7.0647	5.69427	171.127	Positive	m+H	0
101	352.977	228.052	2.42273	2.89386	3.31987	1.23259	1.15697	3.95485	3.41311	2.95893	0.600134	NaN	4.25542	2.27867	1.99385	0.996223	0.859822	4.39413	5.36501	3.39732	0.177605	0.682819	4.13583	12.1137	11.9348	0.878651	0.38391	10.1858	2.46773	2.72542	0.803336	0.493848	227.044	Negative	m-H	0
101	46.1768	188.017	24.8345	24.9739	17.715	12.7781	10.7439	19.4658	22.3824	14.8393	8.64257	8.13329	19.9164	19.265	11.4714	7.95576	4.2125	20.5387	21.7172	10.9066	8.9853	4.449	20.5141	20.5463	11.6534	6.59281	4.64055	13.002	18.7222	15.4116	5.03745	2.08669	189.024	Positive	m+H	0
102	96.3601	97.9692	387.995	502.173	516.948	344.519	269.629	654.082	631.687	669.702	321.153	NaN	657.108	544.902	644.692	379.781	266.956	558.62	592.981	486.453	315.428	263.585	639.541	688.765	565.739	327.546	248.366	612.472	676.393	462.861	323.161	182.777	96.962	Negative	m-H	0
102	304.371	594.16	12.6292	9.82179	9.51926	6.14984	5.3021	2.95223	8.88796	9.50671	3.4165	3.64726	7.86382	11.1084	8.43429	6.53946	3.72253	11.0237	7.03892	4.97983	5.43261	5.40724	6.97411	7.27804	7.4363	2.33056	3.37059	8.74006	9.55959	8.51345	4.71745	2.83903	617.15	Positive	m+Na	0
103	473.859	270.259	12.8899	10.612	13.3467	6.23536	4.66078	13.4194	11.1964	12.7389	4.7761	NaN	12.0869	12.3257	10.3768	4.02953	2.30922	9.84864	11.4745	10.4479	3.56998	3.23347	10.6439	10.6116	8.88338	5.08201	3.21519	9.7353	12.7671	9.17412	5.54563	2.01217	269.251	Negative	m-H	0
103	311.757	579.133	1.52054	8.96323	12.9712	1.41535	4.73712	27.1549	18.4824	20.3123	1.56928	0.751345	39.1003	22.9466	21.0145	6.13466	3.82685	20.9796	19.3317	6.8701	1.31262	2.98595	21.1725	16.8349	12.9903	1.36191	0.176661	7.61219	11.6931	0.514039	4.85913	1.39839	580.14	Positive	m+H	0
104	263.903	522.21	9.81347	8.47668	9.53894	7.23836	6.204	7.77442	7.88943	9.99624	6.00143	NaN	10.4736	8.77291	12.9041	9.13849	9.07056	9.6688	8.59903	7.51269	5.8528	5.35131	7.65444	8.90269	8.10693	6.71718	4.49185	10.3341	11.0939	10.3761	11.0367	4.51958	521.203	Negative	m-H	0
104	152.107	322.159	5.09204	6.4473	5.1869	3.46317	3.83909	11.7841	6.15957	10.3883	5.97753	4.56715	11.0794	7.34614	11.4199	7.23936	4.83426	11.8049	11.3567	5.34047	3.80612	1.88991	11.8835	11.9555	10.6341	6.47822	3.2336	12.6917	8.90204	10.5968	6.72501	3.66999	324.169	Positive	m+H	1
105	76.088	219.113	5.43451	8.00139	7.36584	6.07772	4.82821	3.75452	5.061	8.23183	3.12464	NaN	7.91	6.82783	8.96208	6.09215	5.17368	8.00799	5.51383	5.38013	5.48523	4.1425	4.44853	5.18804	7.05893	3.52563	1.88653	8.55432	11.8429	6.26413	6.30404	2.40583	218.106	Negative	m-H	0
105	50.8624	382.142	6.91199	9.06493	5.92761	6.00903	8.02503	10.7323	11.8264	6.5133	10.9413	8.69798	10.3084	6.86252	8.14431	6.35554	6.25967	7.63157	6.36725	6.94988	5.34052	5.22549	9.71953	8.87008	7.6769	3.16852	3.81578	6.68707	7.88823	8.98189	3.37845	4.11312	384.152	Positive	m+H	1
106	292.166	692.267	2.8942	1.11692	3.11658	5.2356	1.1905	10.9246	18.5284	10.7429	7.27431	NaN	1.9259	5.20724	1.82986	1.32578	1.86269	3.56231	5.87953	2.67348	3.6228	1.51193	11.4439	29.6115	20.2683	6.49494	12.9867	5.72978	6.28986	2.89228	4.80877	1.24145	691.26	Negative	m-H	0
106	45.0113	147.066	41.9654	37.1816	33.5349	23.0415	19.8322	32.122	39.0663	32.5189	20.5365	13.0092	36.5927	31.2716	30.0638	19.7826	11.674	35.4147	34.5033	22.7707	18.601	8.6744	35.311	33.1574	21.7192	12.3206	8.66427	26.9945	34.0635	23.2804	14.696	10.8965	148.073	Positive	m+H	0
107	59.0211	112.017	15.0486	16.7841	15.5102	11.5516	8.33129	16.2483	17.2759	19.4916	9.47949	NaN	17.5071	16.3535	19.4008	11.6295	7.73665	22.6185	16.6329	16.0827	11.05	8.23029	21.7112	18.7578	18.2905	8.71733	6.96211	21.2118	19.4248	13.764	10.7443	6.77561	112.014	Negative	m-H	1
107	180.041	449.227	6.07383	8.45385	5.44387	6.02484	5.34912	12.0841	8.46193	8.37988	4.58122	3.35396	9.95973	11.4024	8.55227	11.5177	6.66849	8.08532	10.3149	6.72668	5.5231	5.29368	6.55781	5.60903	4.47935	5.86963	2.29061	3.52045	10.7721	7.75727	8.64906	5.15293	450.235	Positive	m+H	0
108	229.792	518.128	22.8807	19.0553	19.1442	16.3583	21.7374	11.3044	13.5461	14.724	10.9424	NaN	15.833	12.3512	13.3512	12.5155	10.9942	22.83	19.8701	19.6494	12.9097	14.2383	9.84562	10.1321	10.6097	9.80351	5.95977	10.4671	18.5682	14.6612	9.52935	5.31544	517.121	Negative	m-H	0
108	210.282	386.202	20.7158	26.2041	20.4012	18.4887	16.786	27.7516	26.2277	22.1723	16.9323	10.7684	33.4834	35.2456	28.6092	23.5648	18.4632	22.5929	20.716	19.2774	13.715	9.44044	24.4446	22.7381	20.8096	16.0039	11.5682	20.0849	33.7735	21.4137	20.8609	15.4535	410.195	Positive	m+Na	1
109	387.398	538.254	19.2426	17.1117	14.6564	8.04085	9.95003	19.6618	16.4735	18.3881	10.4989	NaN	10.1016	10.1231	10.0348	5.48997	4.37466	12.7259	18.1159	13.2583	7.54998	6.21708	20.4338	6.80262	4.64428	6.65028	2.13295	4.60573	8.3128	5.56265	5.87477	2.51458	537.246	Negative	m-H	0
109	134.731	375.208	12.063	14.6397	10.3848	12.4552	8.37125	10.3529	9.01388	7.49892	6.81151	6.79063	9.51367	9.97616	6.56147	7.39145	3.95053	12.2509	12.0162	9.45146	8.39155	7.39776	7.4514	8.01067	6.07146	5.35075	3.89218	5.94525	6.87334	6.46701	6.458	4.48875	376.215	Positive	m+H	0
110	36.4171	201.061	2.50564	3.21397	0.154458	2.44086	1.99159	3.19547	0.214149	3.29961	2.21392	NaN	4.62747	3.90687	4.82728	0.251949	0.0615762	4.04933	2.67407	2.25059	1.47922	1.61584	2.49093	6.2578	8.51472	2.71614	2.55505	9.10936	7.12167	4.60524	2.20075	1.61936	200.054	Negative	m-H	0
110	40.813	172.137	12.7024	18.5122	11.4558	11.6115	8.34429	22.333	18.6218	16.1245	10.341	6.52388	27.4329	25.13	20.7302	20.6816	10.452	10.6867	15.933	10.1478	8.00814	4.4431	20.8414	25.5936	30.2222	13.8948	10.0111	23.6816	34.4052	28.0169	12.2145	10.2007	173.144	Positive	m+H	0
111	36.4048	131.094	51.9991	47.056	39.6288	25.8366	19.2703	57.1998	28.5902	37.9886	15.7607	NaN	88.6567	71.8431	73.5226	65.3927	31.998	50.8561	37.5825	29.931	19.9214	16.2785	34.0633	76.3868	94.1686	32.4387	29.1941	137.54	155.984	69.2048	34.4403	20.8244	130.086	Negative	m-H	0
111	314.321	578.401	26.8785	69.5885	64.2134	30.9949	33.3402	15.7581	73.625	70.6552	38.3407	28.3044	71.497	91.08	30.0094	41.5809	26.6515	107.581	111.291	45.5351	32.6942	21.9422	24.8816	23.7616	51.3264	26.6318	18.2907	158.942	67.3773	55.1686	42.2776	23.494	581.415	Positive	m+H	2
112	469.671	256.243	21.3207	19.9955	21.8094	11.1597	10.6617	19.8712	19.9125	21.0201	7.76784	NaN	19.8894	19.2277	18.0973	7.65239	7.85661	19.3404	20.5956	17.7616	6.25708	6.67479	20.2403	18.1573	14.4149	8.06989	5.41423	18.2646	21.1544	13.4349	8.89532	4.31154	323.223	Negative	m+FA-2H+Na	0
112	37.5089	136.239	5.13974	9.23615	4.10504	0.210763	0.206211	5.19126	4.47151	4.02622	0.558607	0.593402	3.92338	7.23727	3.41642	0.388654	0.408126	5.86628	1.92459	0.604327	0.311988	0.219441	5.73788	3.84161	0.4218	0.340638	0.267261	2.19568	10.9163	1.64883	1.00908	0.112319	137.246	Positive	m+H	0
113	341.162	242.117	0.39258	0.724068	0.550447	0.150437	0.2174	2.07819	2.11279	2.55294	0.533745	NaN	0.455051	0.709865	1.11433	0.137585	0.382531	0.534812	0.750364	0.533503	0.213256	0.293135	3.48865	27.7144	46.3425	0.516265	7.45302	23.2035	1.31594	8.01533	0.376239	0.154441	241.11	Negative	m-H	0
113	477.274	592.27	41.6009	25.795	18.9871	13.843	8.34932	27.4123	21.877	26.829	6.66889	3.62612	41.4941	31.4288	19.1023	16.4532	13.359	31.4633	19.6023	8.71078	4.61279	5.45648	17.9719	24.1909	16.3083	8.93355	1.89847	35.8013	35.7166	8.19367	21.3891	12.0855	593.277	Positive	m+H	0
114	386.062	266.085	33.2464	31.4604	27.0082	15.6358	12.0079	39.0844	24.7738	32.4196	7.68386	NaN	53.1322	33.1291	38.6188	16.3994	20.2978	47.3499	40.355	28.9875	11.5917	11.5649	23.5785	36.748	24.2242	12.2731	10.6788	46.6399	48.6823	29.3512	26.3257	14.5797	265.077	Negative	m-H	0
114	13.7408	213.093	62.7931	82.6423	48.0699	43.0755	27.8479	57.5017	83.1481	53.9112	48.2049	19.7101	72.4976	68.8109	45.7027	37.146	0	45.6297	56.7802	41.055	48.0397	15.194	81.459	52.8684	45.1042	29.5433	0	76.5541	46.8863	58.7917	29.4106	0	215.103	Positive	m+H	1
115	36.4169	244.066	40.2262	50.7943	50.9627	34.6778	20.662	49.4045	40.3945	47.6414	27.2595	NaN	66.3252	56.9158	59.7913	63.1597	33.8158	54.8523	36.91	34.0526	21.2847	22.4669	41.3329	85.142	117.837	37.1978	44.774	135.597	136.3	59.3699	32.6274	21.0093	243.059	Negative	m-H	0
115	380.038	686.313	10.9333	13.3373	8.63485	5.67952	2.80617	3.81766	7.83854	11.9238	3.72314	4.19104	2.80418	3.58379	2.88546	1.88762	1.75738	7.15993	9.76171	6.76479	3.56487	2.49503	11.3065	1.1009	0.667945	2.24387	0.828948	0.959424	2.46389	1.44444	2.16247	2.03674	687.32	Positive	m+H	0
116	228.761	352.139	130.04	115.246	131.995	111.954	101.011	109.174	104.572	145.396	66.9079	NaN	143.337	137.517	184.544	131.659	102.643	172.754	146.602	132.19	84.0511	94.6123	98.0996	123.533	124.114	73.3228	56.6366	133.862	182.985	120.376	122.439	62.0305	351.132	Negative	m-H	0
116	31.8454	555.258	3.75149	12.1734	8.84758	6.40075	7.41299	9.06252	9.13113	9.93477	6.86857	7.27566	14.2336	8.27519	7.47689	7.2259	5.27275	483.265	8.4237	6.35609	7.81306	7.28498	9.40847	6.51882	0.161902	5.46897	6.45405	11.7628	375.718	478.554	9.1358	0.345407	556.266	Positive	m+H	0
117	334.353	164.086	8.20142	6.75915	9.14182	6.66857	6.37097	10.9303	7.12638	13.6361	4.24563	NaN	19.8875	15.02	19.5693	10.7291	13.3353	14.6218	13.2376	8.37405	4.44293	2.68953	6.83249	8.23197	8.95788	4.30193	2.43949	15.7466	22.4167	14.33	11.7851	5.1289	163.079	Negative	m-H	0
117	33.3076	239.989	16.9634	90.1557	84.4815	60.782	68.3072	42.6395	78.87	75.8263	60.2481	55.3066	47.1007	73.8005	58.6241	60.1784	23.9725	272.372	77.3873	60.6864	63.675	50.3228	72.509	56.8825	54.8404	36.8075	28.8165	42.9694	205.73	221.896	38.2922	19.3657	240.997	Positive	m+H	0
118	214.465	296.054	2.86647	4.42999	4.69622	5.22502	6.67679	2.31855	4.4311	3.54317	4.56336	NaN	3.77526	3.23177	4.00951	2.48919	3.4894	7.12054	5.90767	5.90399	3.98026	3.04033	3.50005	4.09038	1.94788	1.67934	0.547088	2.16241	5.16329	4.94021	2.42815	0.762006	295.046	Negative	m-H	0
118	282.926	726.2	9.64425	9.46023	8.57957	7.80172	9.78751	7.05385	11.1028	10.0347	6.0474	5.19889	14.4526	13.8149	16.0228	11.4695	8.30728	11.7936	8.90789	6.60663	0.176867	6.7143	9.10586	12.7787	11.7287	4.6529	5.94645	18.6555	18.1107	13.0973	13.7029	9.24118	728.211	Positive	m+H	1
119	212.37	362.16	12.8222	18.1776	18.1577	18.0775	15.8064	30.221	29.7026	36.1378	30.8727	NaN	20.5843	17.5543	22.2873	16.4161	14.8158	21.4736	21.4878	20.7217	13.8175	11.1108	43.6536	40.5119	37.1803	29.35	27.2686	23.1075	22.7001	21.5804	15.1953	11.5628	361.152	Negative	m-H	0
119	423.285	508.266	107.822	102.841	78.5505	28.0258	20.6333	42.3741	74.2789	46.6962	11.5361	9.54625	71.4235	69.478	35.9308	12.8593	7.91219	97.9881	64.4346	27.9844	17.0442	7.98143	54.1549	61.045	32.5402	11.5224	12.6759	90.5256	71.1558	28.0686	12.6282	8.70386	509.274	Positive	m+H	0
120	481.798	284.274	20.7059	17.1814	17.5698	9.06157	7.51808	20.3045	16.9722	18.7177	6.69105	NaN	19.0889	17.3887	15.9425	7.37401	6.44266	16.8156	17.2885	13.8185	6.08545	5.74832	16.9815	16.5575	14.3163	7.17177	4.44161	13.5822	16.2943	11.9243	9.98176	2.68208	351.254	Negative	m+FA-2H+Na	0
120	390.852	255.308	19.8627	18.1694	35.6626	1.47128	0.402249	18.8037	21.3208	19.0956	1.07082	0.473763	21.0909	15.9454	6.987	0.764534	0.185702	17.6394	16.672	2.98783	0.462999	0.325511	18.0791	15.1687	3.51515	0.592281	0.445075	18.4239	14.1312	3.4554	0.591702	0.408389	256.315	Positive	m+H	0
121	179.829	728.195	19.4245	22.3683	24.9737	21.7213	24.0187	24.9864	19.0213	28.4701	26.6318	NaN	15.3018	17.0499	26.1344	26.3022	18.2453	23.3293	24.3389	23.4599	27.0153	16.913	20.8943	21.1937	27.2239	21.0389	9.9153	30.1913	21.8455	23.8195	12.233	11.1071	727.188	Negative	m-H	0
121	42.7165	249.994	37.7993	56.1688	48.9558	35.8483	27.7056	32.1353	46.6029	28.0489	26.1154	20.3192	28.1448	34.7557	21.6412	19.645	10.995	38.1571	47.8352	34.8856	32.307	17.2758	43.5097	37.3556	27.2235	17.1958	10.8105	27.1186	36.2584	38.7907	14.6638	7.7558	251.001	Positive	m+H	0
122	12.9485	106.025	74.5979	25.5	0.170693	25.3879	13.554	66.5732	24.9072	28.9881	10.4949	NaN	30.539	21.3701	38.8805	0.0342734	0.0318709	0	31.2454	34.9201	14.0929	16.527	21.0783	25.1745	30.4501	10.2936	8.29256	0	0	29.7987	11.7409	5.01217	105.018	Negative	m-H	0
122	40.6201	71.0683	10.3621	11.285	8.03742	6.76245	4.55299	10.0371	7.00222	7.29458	3.66803	2.44547	13.5117	12.4407	9.36077	7.99974	2.74283	9.81907	8.72622	6.73669	3.87187	2.55113	7.66074	14.6542	10.1692	3.92905	2.5644	13.4787	16.4328	21.4707	5.79389	2.64171	72.0755	Positive	m+H	0
123	85.9052	204.092	107.671	140.968	142.887	127.169	82.7127	100.811	168.329	154.597	129.267	NaN	66.3143	85.2586	70.9196	46.372	63.0637	183.024	179.883	134.101	101.91	63.9739	160.97	140.36	154.853	104.028	69.4421	76.313	105.544	86.4026	50.4238	28.0997	203.084	Negative	m-H	0
123	242.75	414.206	21.1923	28.4073	18.3435	19.0948	17.7345	28.7116	31.0001	24.903	11.874	12.0394	22.6932	25.1204	18.6386	11.8462	12.3477	23.8534	18.9294	22.0757	11.6944	9.28271	26.3372	16.9463	10.8278	11.7543	5.49953	18.6757	19.2672	15.7799	11.3627	8.39552	415.213	Positive	m+H	0
124	61.0235	406.025	8.95698	22.0716	22.1489	15.6542	12.4886	16.802	22.2334	22.7148	15.6243	NaN	13.3541	14.8805	17.2794	10.6959	8.32484	25.6179	18.0294	15.139	17.8975	11.8194	25.2022	20.6705	14.8978	16.0165	14.6076	15.2773	17.0511	15.7547	12.0995	5.82554	405.018	Negative	m-H	0
124	399.229	714.343	85.0086	102.864	81.2762	38.5995	27.1243	85.0538	88.3392	70.2953	38.1117	32.9099	51.7479	48.1017	35.0739	17.8011	12.1928	77.5084	79.0053	32.394	33.7161	21.3095	115.306	40.2211	23.9727	21.9984	12.3021	33.2136	41.5545	23.4121	13.8355	10.5515	715.351	Positive	m+H	0
125	219.542	424.195	2.15138	2.34744	1.05358	0.831078	1.83805	18.7573	21.0985	28.9135	18.0491	NaN	1.1946	1.51933	2.44377	0.775691	12.3636	1.68728	2.8319	1.96842	1.19541	1.31048	38.5034	26.5922	13.3152	7.12994	8.40441	1.52123	1.97526	1.97639	1.5096	0.766337	423.188	Negative	m-H	0
125	38.504	176.955	4.77616	7.04783	8.89954	6.29152	4.16689	6.03534	9.70951	7.55844	4.08552	2.33962	6.86297	7.03546	5.21408	4.29839	1.71807	8.57071	5.61913	5.06027	3.24613	1.42842	7.6196	5.42144	4.55272	2.12668	0.558395	5.07187	5.43804	8.62878	1.93196	1.06553	177.963	Positive	m+H	0
126	353.993	484.208	10.9102	8.73214	8.26288	7.09673	6.85044	8.26401	8.45961	10.4031	3.21552	NaN	17.1398	11.9216	17.6316	10.7001	10.9001	11.4319	12.6332	10.2097	7.19025	4.26584	6.68519	8.27074	7.54444	8.32639	1.49064	14.5448	22.484	15.1811	15.3445	6.51404	483.201	Negative	m-H	0
126	56.9872	212.168	22.9363	27.0771	16.5187	20.5288	19.597	27.9597	15.2839	15.7683	11.9821	12.6468	56.214	51.2768	46.5877	53.1097	25.0297	24.077	23.2419	15.5297	16.0707	12.8592	18.3342	47.6168	62.8883	25.9665	30.0128	42.1577	58.8714	52.3799	16.0285	26.4435	213.175	Positive	m+H	0
127	13.7275	76.0162	52.2257	21.1777	2.10344	17.3292	5.62421	45.6716	21.8634	23.2745	3.98302	NaN	24.9991	19.4559	29.7561	0.0685467	0.297722	0	26.9342	26.9541	8.30268	6.0494	18.013	20.5418	25.9813	5.35781	3.57338	0	0	21.1881	6.37844	1.74419	75.0089	Negative	m-H	0
127	41.4494	224.014	24.9048	21.7054	36.5842	26.1736	17.4106	16.7684	44.1436	31.4287	16.8344	13.8454	13.659	29.9588	26.6613	12.3986	7.01554	20.7625	29.6445	25.2252	17.5521	9.01477	36.2129	26.9013	28.337	12.8035	7.23951	21.3627	30.576	28.892	11.277	5.95856	226.025	Positive	m+H	1
128	552.882	115.948	5.93947	4.73093	3.79367	0.450784	0.760907	4.75442	4.56389	3.95665	0.620861	NaN	5.54212	4.57991	3.67274	0.378117	0.383695	4.85559	4.43275	1.5301	0.249441	0.161382	5.13744	4.21561	1.87752	0.172149	0.105	4.29369	3.86743	1.14592	0.137285	0.0917403	114.941	Negative	m-H	0
128	41.5619	174.094	8.12971	11.7406	8.48766	7.11129	5.21293	8.24554	11.531	9.85521	3.46719	6.18942	10.5971	13.0034	9.91582	8.27002	3.14786	9.45559	9.42899	6.79975	4.02555	1.67176	10.2579	8.2218	8.93875	3.86579	1.01606	9.91188	13.325	6.31414	2.23731	1.60192	175.102	Positive	m+H	0
129	207.315	530.164	10.8328	10.9727	15.4973	16.9051	18.2408	9.56751	15.2528	13.9853	10.1477	NaN	8.675	7.85766	6.21251	7.58766	5.684	18.3047	13.3764	21.3692	12.2029	12.2789	10.6059	8.03708	7.42081	5.37118	2.68587	6.28636	10.0004	7.92418	4.49245	3.32595	529.156	Negative	m-H	0
129	406.882	552.291	66.1316	91.1011	62.4012	25.5958	22.384	65.4656	75.9831	51.0778	26.8934	16.4526	33.9753	34.2945	22.8406	8.51619	2.23189	70.5009	61.3283	22.1611	18.3916	10.4901	97.0192	37.5529	22.2971	12.1952	10.1092	30.4151	29.0362	15.2153	8.31646	4.26029	553.298	Positive	m+H	0
130	59.0594	192.027	741.16	921.735	769.014	657.639	562.214	858.769	896.426	944.037	577.065	NaN	879.89	811.232	950.472	643.232	509.34	1040.14	878.902	791.854	630.255	509.096	990.732	959.636	901.101	631.946	474.113	1094.55	1103.88	781.461	643.972	397.189	191.02	Negative	m-H	0
130	185.812	475.279	6.63478	12.6626	6.98675	7.97148	6.76187	10.3666	8.57063	7.53473	4.83799	2.02507	11.7282	9.17849	5.57913	6.4501	5.09453	19.8714	12.2149	10.201	6.61127	4.21725	8.81862	7.21105	5.96235	5.64676	3.13057	11.9352	10.5862	9.58313	9.70525	4.62112	476.287	Positive	m+H	0
131	470.886	278.191	13.5799	11.6673	13.3428	5.07117	4.96112	14.5302	11.1818	9.53524	3.22862	NaN	17.1987	9.78547	9.05238	3.62548	4.36236	13.2544	10.5597	9.17834	3.80307	3.32603	11.8061	10.4492	8.6476	3.27502	1.93101	8.97662	10.8206	6.34258	4.28797	1.48688	277.184	Negative	m-H	0
131	218.587	405.162	12.8153	14.0841	7.51654	13.4202	8.48962	7.98332	7.41283	5.27118	16.1165	5.41906	5.83909	6.14799	7.37806	3.60978	1.62822	18.4344	20.1837	15.3791	9.45915	6.03195	10.2144	3.65627	3.96687	1.61175	0.943576	4.77213	4.91393	4.98073	2.71771	1.45023	407.173	Positive	m+H	1
132	553.987	101.925	13.5456	13.0572	11.3007	2.34142	1.52263	11.9752	12.8848	11.2157	1.57484	NaN	12.7605	11.5482	10.1374	1.13316	1.25345	12.0574	10.1229	7.37602	0.855225	0.963834	11.4758	10.9733	5.6288	0.615083	0.414281	10.258	11.4277	4.09074	1.45859	0.183488	100.917	Negative	m-H	0
132	41.7647	266.115	10.0881	9.61552	6.63298	6.72099	6.17437	9.56685	12.1134	6.97549	5.73896	0.272471	13.5872	9.60689	8.07686	8.97699	4.46486	11.2597	8.25838	7.01016	0.600881	0.424427	10.053	11.4818	7.29518	0.241285	0.313812	9.92312	10.8131	13.936	5.75625	0.0467524	267.122	Positive	m+H	0
133	423.485	250.089	6.47693	7.3021	5.23667	1.98218	1.088	6.70892	4.39896	4.68188	0.504325	NaN	6.82151	5.85069	4.49254	0.594813	1.02623	12.4618	7.37656	6.68674	0.496953	0.64484	6.31184	6.70491	3.00398	0.953854	0.443947	6.87107	4.39706	4.18084	1.1469	0.243558	250.085	Negative	m-H	1
133	223.157	376.144	31.1046	36.7407	25.7308	18.8903	15.6764	31.5054	27.3771	25.9317	14.3734	11.067	31.4191	29.6379	23.4278	17.7133	11.6639	30.4032	26.937	19.6021	13.9498	11.1234	23.5967	24.9966	20.2639	10.2527	9.13792	34.7774	27.069	20.139	15.2688	10.4235	377.151	Positive	m+H	0
134	127.054	428.229	3.89361	10.0024	7.02116	8.50593	5.25105	3.55791	3.47825	6.9886	4.52996	NaN	5.15004	6.33519	6.88594	7.90871	6.19057	6.40434	8.33929	9.18658	6.95751	6.29222	3.61475	3.4781	4.78803	4.58561	2.94205	3.32471	9.09767	3.30927	6.2462	4.02825	427.222	Negative	m-H	0
134	174.747	379.211	21.66	31.0605	12.1842	8.25135	4.96662	23.9755	7.70863	3.55602	2.99196	1.84169	22.9081	17.5088	10.0329	9.59912	1.96302	18.3804	15.1128	11.1613	4.85523	2.17199	12.0834	1.68212	2.95752	2.27417	0.552501	1.30933	13.5594	2.08588	3.49989	2.77388	380.219	Positive	m+H	0
135	58.42	174.017	23.3376	31.1154	22.3924	20.8885	16.8724	27.1631	29.3594	31.1756	16.9437	NaN	29.1466	26.4264	28.7243	16.272	13.0773	33.1346	28.587	26.2568	19.5175	14.4975	33.08	31.7709	31.1413	16.6921	12.6464	34.8631	35.0363	24.6545	16.9814	10.0385	173.01	Negative	m-H	0
135	48.6644	234.144	55.3197	6.88284	7.73734	41.0583	3.34367	47.0169	8.24575	7.03054	4.82667	3.87403	6.62979	6.92029	6.64679	5.51454	4.46886	7.58628	10.2178	34.2378	5.33097	2.30638	9.11461	39.0256	5.29289	6.18942	4.13498	31.2488	9.88711	5.90303	6.58775	4.8244	235.152	Positive	m+H	0
136	35.3906	147.967	6.41462	21.2542	34.4451	22.8445	20.7369	8.71954	23.6317	24.3654	22.1929	NaN	11.2488	17.2762	19.9021	15.0022	13.071	21.6381	26.5843	28.9695	19.4866	18.5803	19.4868	20.4221	19.1154	13.8659	9.23494	12.5513	23.4871	19.608	13.9576	7.4465	146.96	Negative	m-H	0
136	304.207	594.16	48.7496	30.4758	35.0318	29.1124	31.1585	17.7011	38.4541	47.4316	17.0549	13.4896	40.7142	47.2794	37.0008	33.9711	19.7849	48.8835	28.8078	22.5012	10.4036	27.509	27.7934	38.7827	35.4962	10.7317	13.6074	48.3136	15.3767	37.4622	29.7986	18.3915	595.167	Positive	m+H	0
137	134.504	286.069	24.0149	39.9413	43.8742	39.2774	32.5671	31.4235	41.1672	43.7067	17.0076	NaN	40.2671	38.1449	35.8397	35.1614	18.3748	48.9286	47.8299	47.9378	29.7565	19.3632	34.3672	27.2071	13.4938	18.0875	7.30727	30.2662	48.4353	27.0038	24.0964	9.55035	287.069	Negative	m-H	2
137	79.6224	360.14	5.26321	9.93484	7.2121	6.6908	6.67309	9.40303	9.99805	8.98632	6.38656	5.68233	11.0754	10.5215	7.17508	6.86099	6.42319	11.1201	8.48025	8.63208	7.41317	4.62494	11.4678	7.73042	7.27394	4.78751	4.43637	8.03884	9.29086	10.6618	7.11645	2.70978	361.147	Positive	m+H	0
138	532.369	266.158	44.4	190.602	145.215	44.0414	32.0726	187.741	185.968	149.37	25.5765	NaN	297.277	173.671	128.315	26.9859	16.2166	252.234	174.416	112.23	14.3318	16.9529	236.003	151.636	121.281	17.0919	11.0297	178.554	162.642	75.4935	26.5247	8.54124	266.154	Negative	m-H	1
138	398.167	316.175	19.9749	21.0319	14.957	2.82083	0.937263	9.65681	19.7823	14.3263	1.19809	0.440195	16.7527	13.973	4.97198	0.382896	0.549188	17.3972	13.2439	2.7584	1.06129	0.29038	19.399	13.047	2.65899	0.663735	0.280034	14.0144	13.7068	2.82289	1.12801	1.05494	317.182	Positive	m+H	0
139	530.302	266.157	29.441	70.2165	53.4747	18.3452	15.3213	64.9374	68.3742	54.4494	14.1128	NaN	119.216	61.9535	47.244	14.2016	11.7223	97.5748	63.4901	45.3031	10.9341	9.48026	91.4001	53.8966	45.0673	12.3174	7.7642	66.6201	58.2589	32.0161	15.5219	5.86117	333.137	Negative	m+FA-2H+Na	0
139	197.387	412.139	6.06548	7.1836	6.02168	7.37657	7.65036	10.9369	9.95563	8.89704	8.62774	5.75508	10.2438	8.32278	6.40644	6.70712	5.71199	10.3859	9.12657	6.85846	6.80724	4.96826	9.80014	10.7414	9.93342	4.70926	5.9736	11.9159	9.31686	8.3545	6.63831	3.81752	413.146	Positive	m+H	0
140	211.027	484.163	13.0521	11.104	12.0175	10.3503	10.4565	14.8783	15.126	13.1067	9.7834	NaN	10.961	9.22035	10.4771	7.8417	7.73906	13.8144	13.6986	9.88497	7.59618	6.49438	12.4742	13.9421	13.7402	7.51293	8.83254	13.0764	11.9741	9.49122	9.81156	5.08905	483.156	Negative	m-H	0
140	423.29	508.266	31.5547	27.2721	20.7371	6.04866	5.72296	11.8665	19.9614	13.5703	2.29611	2.38047	21.3323	19.9124	10.6186	3.18983	1.11721	26.3525	18.1892	8.53249	4.3252	1.64343	14.9111	18.3433	9.59566	2.26398	3.72245	23.791	21.4132	8.09906	3.01394	1.89501	510.277	Positive	m+H	1
141	524.973	312.178	35.7138	165.757	155.837	59.271	45.3129	41.2116	161.742	151.231	40.3979	NaN	166.668	163.672	134.256	39.1635	32.4012	192.653	168.658	123.897	28.3643	32.6984	179.959	142.191	108.342	37.2264	16.794	159.855	159.547	101.455	42.0553	11.6842	311.171	Negative	m-H	0
141	32.8187	241.986	1.6045	9.31079	9.24588	6.94673	6.59338	4.4744	6.74959	6.83723	7.1507	5.96653	5.14738	6.22734	6.88538	6.34154	2.24128	27.9874	7.97024	5.5314	6.20046	4.96836	7.47028	5.51851	5.34408	4.01128	2.94719	3.99321	26.358	29.5805	3.88795	1.76029	242.993	Positive	m+H	0
142	398.335	692.359	17.9201	32.2312	36.4664	14.4434	18.5314	31.5528	28.1559	18.9656	15.8454	NaN	10.5844	15.616	9.2456	7.80023	4.9474	28.6206	34.6478	14.0538	11.8562	10.7084	40.8296	14.8861	11.7562	13.5288	0.517694	6.42028	14.1548	7.74845	7.7625	2.12014	691.352	Negative	m-H	0
142	41.6877	220.097	12.6527	14.5127	11.042	5.85317	8.767	12.0819	16.6206	13.4612	5.96374	7.01793	11.3969	10.7405	9.17034	5.88813	6.02294	4.51402	14.1812	9.93402	8.35155	4.37261	14.5623	9.09131	11.7194	7.32546	3.85421	7.92648	11.4141	13.8572	5.72564	3.20007	221.104	Positive	m+H	0
143	285.112	416.206	36.3143	36.2529	33.2197	18.9954	26.1875	37.3625	40.9671	33.9723	20.1457	NaN	37.6738	33.1435	33.9388	23.469	20.1714	32.9057	37.139	29.5	19.2805	14.1231	39.6829	33.2265	25.1699	20.2142	9.7256	28.4392	36.268	24.5097	18.9521	8.3823	415.198	Negative	m-H	0
143	477.27	422.307	33.3818	39.0699	27.5926	10.5444	9.58216	24.3731	34.7496	29.8942	9.04245	5.83897	40.665	29.6567	19.7859	9.57917	4.39433	32.5138	26.7939	12.6897	6.0373	5.56134	30.5043	26.9357	15.7156	5.89166	3.74743	31.334	29.2679	10.3358	8.98606	3.9889	423.314	Positive	m+H	0
144	35.3703	275.971	4.12138	6.22958	8.05193	6.49811	7.46829	5.47933	7.57848	8.0809	4.28161	NaN	0.0750435	5.63364	6.79571	0	0.246445	8.16832	7.01439	7.91817	4.83771	5.77373	7.66146	7.34223	6.14574	3.65846	3.18198	0.294157	0.347387	5.03529	2.34009	1.87805	274.964	Negative	m-H	0
144	40.6239	171.982	22.9529	32.3731	26.0535	18.4679	10.4842	17.7176	28.8424	15.9002	12.1288	7.86716	16.5444	17.9435	13.4986	8.67514	3.79562	20.1942	29.7429	17.4367	13.5059	4.19818	23.0386	22.0479	14.5527	6.39215	3.45235	15.3591	23.0315	8.73496	6.01475	2.01304	172.989	Positive	m+H	0
145	438.296	594.271	0.0328412	27.1679	20.4183	15.4593	6.02643	47.4414	53.7636	44.6616	13.0362	NaN	77.6091	38.4961	37.4215	17.4813	19.0631	18.3112	15.5888	12.9865	3.09557	2.88928	53.0125	44.1521	28.1534	12.9553	6.88969	54.5478	47.9979	34.5529	18.46	3.33278	593.264	Negative	m-H	0
145	182.069	222.141	10.3659	13.6094	11.8234	12.4301	12.4065	20.2843	18.2562	13.5343	12.5822	8.85572	16.1315	12.5924	11.0747	6.5717	6.86753	20.0831	16.2509	16.0117	9.85168	7.42444	23.2759	17.7007	14.3921	5.3721	7.32036	15.0186	11.3624	13.3012	6.00125	4.14986	223.148	Positive	m+H	0
146	35.3736	175.961	14.7971	63.052	94.3248	62.293	60.3772	26.1297	62.2237	65.5361	64.9983	NaN	20.5124	42.7267	49.8399	50.1568	38.0987	58.3955	68.5031	79.929	58.1778	54.1365	51.9783	50.9093	51.3397	44.0682	27.8509	27.5539	65.3928	53.1445	37.7922	20.8314	174.954	Negative	m-H	0
146	39.8193	248.048	12.3664	12.5098	11.5321	10.8319	5.76069	9.81007	11.5133	9.20128	4.12699	3.23714	10.2763	11.122	7.21384	4.95476	2.42349	13.0731	13.3661	6.2232	6.27376	3.21181	7.48872	8.66218	7.60997	5.44608	2.38919	8.04478	11.9615	11.4579	4.51212	2.22662	249.055	Positive	m+H	0
147	532.367	266.157	289.363	1215.88	940.167	280.503	220.877	1177.39	1195.91	989.258	157.726	NaN	1844.23	1101.14	825.432	161.417	142.795	1584.75	1099.6	700.8	113.245	121.8	1497.79	997.785	764.44	123.606	81.0617	1153.57	1011.55	486.9	192.465	57.9474	265.15	Negative	m-H	0
147	35.3994	115.006	8.40256	18.544	14.9511	6.01696	2.03075	8.96874	19.8287	13.9106	3.94852	2.02911	10.2276	13.9391	8.37431	3.53079	0.43255	119.865	15.1773	7.28791	3.54182	1.26611	17.5776	13.1577	7.09144	1.10748	0.52453	8.62391	86.0885	71.9616	0.868543	0.426293	116.013	Positive	m+H	0
148	472.042	282.259	24.2856	21.5352	23.2746	9.70441	8.59144	24.1179	19.8578	22.3694	8.14682	NaN	24.2023	20.1337	20.4507	7.915	7.33226	20.4195	20.9919	18.5599	6.74607	6.47291	21.8303	19.3349	16.9241	7.92522	5.70238	18.5835	22.5374	15.5968	11.2621	3.65371	281.251	Negative	m-H	0
148	297.18	418.187	3.83562	2.22837	2.53702	3.53711	2.62542	3.79555	3.2443	4.74496	3.08612	2.10669	10.6963	6.70747	7.38002	5.83898	3.82641	9.36166	4.75496	2.93854	1.36423	2.34536	3.05018	2.36679	2.04232	3.41041	2.79253	10.3059	10.874	6.44451	3.71122	4.78568	436.221	Positive	m+NH4	0
149	549.579	175.902	37.4654	29.3849	24.776	4.46822	4.02604	28.5342	26.4829	24.6055	3.4042	NaN	36.0397	28.2974	18.2637	2.19857	1.83756	32.3117	28.2396	11.3455	1.56601	1.28775	31.3886	24.8309	12.1265	1.23704	0.811679	27.8358	28.1703	7.1672	3.05393	0.824343	174.894	Negative	m-H	0
149	41.0055	203.148	1.91089	1.74566	0.974308	1.54156	0.849962	5.84837	6.56752	6.4688	0.957408	0.633863	4.7911	3.19852	1.95421	1.73851	0.678034	10.9611	1.22021	1.88096	1.16704	0.273657	0.590992	4.63665	2.80823	1.1574	0.699394	4.98436	3.82118	6.35077	1.43107	0.470643	204.155	Positive	m+H	0
150	132.45	216.094	3.92791	5.61612	8.09566	5.51878	4.59246	6.78985	16.433	14.5169	7.61773	NaN	2.59608	5.30304	3.12454	1.85782	2.57717	9.08555	7.47417	8.63074	3.70616	1.94825	17.3757	13.0172	12.6531	5.05395	4.78179	5.98918	7.81691	5.26276	2.6245	0.654039	215.086	Negative	m-H	0
150	491.225	420.327	27.1553	31.61	22.2998	11.0615	7.05689	28.2678	30.624	24.7184	9.80802	6.18468	30.933	28.9857	19.187	9.40205	4.06951	27.1679	23.4363	11.3598	5.46992	2.90365	29.775	23.7807	12.7848	4.55622	4.40225	26.0071	24.9072	8.64568	7.16976	5.45952	421.334	Positive	m+H	0
151	557.13	111.985	15.6757	15.0637	12.7366	2.264	0	15.2982	12.6821	12.8607	0	NaN	15.8719	12.3739	10.3438	1.47845	0	13.2107	12.0494	8.02064	0	0.806518	13.8398	12.0717	6.40742	1.03269	0.448805	11.5356	12.1949	4.44498	0	0.12238	110.978	Negative	m-H	0
151	275.44	593.393	152.205	175.204	101.339	92.5588	58.1716	180.58	169.095	155.3	68.2699	46.608	138.424	143.905	113.779	58.391	30.3305	158.539	142.117	68.9293	45.5052	16.0118	181.381	151.373	90.1255	60.627	31.2331	131.249	117.657	67.3752	45.5337	19.3521	594.4	Positive	m+H	0
152	552.658	157.939	10.1466	6.92022	5.11917	1.50441	1.2728	7.89454	7.40625	5.46645	0.685049	NaN	9.47014	6.10144	5.24302	0.557611	0.38922	7.84118	6.71346	3.65491	0.394242	0.258519	8.12294	4.70919	2.54093	0.103415	0.280503	6.51139	5.3728	2.38701	0.686425	0.0306137	156.932	Negative	m-H	0
152	315.487	548.222	17.4206	19.1227	11.0967	6.02974	3.97469	12.2885	11.0625	15.0607	4.44372	2.00598	13.779	15.8425	8.24038	4.72373	2.74861	16.0482	13.119	5.38195	3.74048	2.50431	13.7364	9.39042	7.42198	2.74861	1.492	12.5267	11.3304	5.18883	3.23551	1.57439	550.233	Positive	m+H	1
153	85.9035	204.092	14.9512	19.9101	19.7821	18.2123	11.3645	13.9548	22.0148	22.3946	17.4691	NaN	8.44197	12.6278	10.0232	5.16247	9.30019	26.4753	24.1035	18.6006	13.6238	8.66865	22.2187	18.4023	22.9111	14.1709	9.70126	12.0616	14.4414	11.9466	6.30247	3.84734	204.088	Negative	m-H	1
153	63.118	176.109	2.99503	4.64953	2.75173	1.63863	2.61778	4.41748	2.10849	2.9898	2.1183	1.76824	12.9362	11.3001	9.11497	12.3398	5.00112	6.36492	3.46594	3.01552	2.48636	2.15341	3.09036	7.65494	9.42589	6.06249	4.7323	8.48542	15.5891	11.7851	7.10131	4.97348	177.116	Positive	m+H	0
154	294.157	188.107	1.46194	1.86984	1.38302	0.514319	0.53771	2.20515	2.49869	2.58374	0.662586	NaN	1.3722	1.36982	2.50716	0.275933	0.457169	1.12682	1.60687	1.10766	0.530189	0.391691	3.33115	5.62856	6.54427	0.690079	1.5381	5.17037	1.44704	2.17993	0.446408	0	188.103	Negative	m-H	1
154	33.3252	275.955	2.58718	8.02896	8.1672	8.64228	7.85091	5.40669	8.83649	7.84049	7.95048	6.35093	3.80318	5.25524	4.3938	5.38177	2.34931	0.356663	6.80913	7.3213	7.66454	5.47973	6.58886	5.50088	3.34765	5.78303	4.09008	2.05296	6.13948	12.3989	3.41262	1.76637	276.962	Positive	m+H	0
155	528.92	354.21	7.64334	50.6204	44.4607	16.9564	12.6722	9.36643	51.1869	39.8249	9.23286	NaN	50.2333	47.3742	37.7498	8.62542	7.86844	57.7036	53.1591	34.0453	7.07223	5.69481	55.6568	43.775	31.1819	8.79425	4.01167	46.4616	46.8307	81.8622	10.2606	4.08706	353.203	Negative	m-H	0
155	55.7881	222.115	2.92622	3.72832	2.784	3.02239	1.90054	4.22187	2.33413	1.69414	2.37311	1.88368	10.4642	8.72716	8.99498	9.87844	5.78044	2.9695	2.97057	2.65964	2.42924	1.48328	3.28146	12.6632	18.309	5.20155	8.46059	16.735	12.3523	13.1814	6.18576	5.92401	223.123	Positive	m+H	0
156	329.699	412.211	13.9504	13.9654	13.1195	8.36757	8.54606	14.3757	16.4984	12.9557	6.38541	NaN	14.8869	14.2922	11.2296	8.03994	6.06579	13.8368	14.289	11.3711	5.79081	5.58092	14.5677	12.5241	13.6016	8.23239	4.75991	12.6817	11.8956	11.1704	6.97384	2.96786	411.204	Negative	m-H	0
156	159.484	211.173	0.818581	0.394169	0.445323	0.18021	0.254681	4.42161	5.16428	5.13091	1.87964	1.56791	1.11971	0.82987	1.01317	0.69186	0.257449	0.817073	1.17794	0.344723	0.393847	0.161242	7.14967	4.41484	3.71126	1.3752	1.55427	1.63679	1.7165	1.10274	0.549057	0.0927202	212.181	Positive	m+H	0
157	553.872	189.904	13.1319	11.9496	10.2152	3.07704	2.17411	11.6832	10.4386	8.55483	1.63578	NaN	13.9803	9.92006	8.59008	1.16872	1.35724	11.7525	10.2507	7.54718	0.962128	1.3365	11.8609	10.7976	5.2113	1.11366	0.829552	9.45905	9.80209	5.03352	2.2545	0.875934	188.897	Negative	m-H	0
157	166.015	292.154	5.35549	4.8276	7.95052	5.43109	3.6515	11.0194	6.08409	20.7098	5.1959	7.77073	33.2716	22.7009	36.4663	20.4488	22.0518	13.7035	11.0316	4.91195	3.99121	2.32155	15.3885	8.65066	13.1091	4.27481	5.04629	48.2531	33.4143	27.284	23.5049	8.12011	293.161	Positive	m+H	0
158	143.306	238.089	0.51092	0.528127	0.592114	0.203487	0.493055	10.6083	14.2567	16.4075	11.1842	NaN	0.816438	1.05526	1.26672	1.05581	0.475315	0.450966	0.930027	0.551508	0.315556	0.288363	25.3026	15.7486	15.1041	7.79603	6.76511	2.0988	1.04708	1.68202	0.498207	0.23133	237.082	Negative	m-H	0
158	220.063	446.18	0.239893	0.30534	0.911293	0.140507	0.515261	15.9018	17.7074	21.4867	12.326	10.2873	0.708871	1.44566	0.475947	0.750389	0.634726	0.169985	0.532402	1.18696	0.675704	0.310256	26.0892	17.3984	9.06727	3.46722	3.89591	1.35611	0.654503	1.04583	0.789502	0.305883	447.187	Positive	m+H	0
159	532.304	268.156	20.4073	87.9235	68.6192	19.5413	10.9533	85.7341	85.4392	67.3039	8.41073	NaN	133.414	82.5264	59.1979	7.76242	6.62311	113.376	79.6476	49.9361	4.34089	6.85998	109.336	69.4088	54.5214	6.08276	3.42632	83.176	73.0473	31.5351	9.68544	1.80153	267.149	Negative	m-H	0
159	313.892	580.084	20.9183	8.96286	7.11182	1.00786	2.805	33.673	27.1295	8.70896	1.37035	2.73725	27.5479	30.191	11.2138	2.90441	2.77497	19.7651	23.0661	9.94959	4.92018	2.5062	31.8791	29.6984	1.33742	4.20536	0.565284	11.8073	30.2752	0.524223	3.09976	0.92588	581.092	Positive	m+H	0
160	240.479	308.149	11.3961	11.6435	10.7186	9.62927	9.05515	11.5931	12.9183	14.5906	7.71666	NaN	14.7428	11.1972	13.148	10.8926	8.62814	11.8225	12.7488	9.46421	6.93111	7.10036	12.831	10.431	12.3519	5.64249	4.37218	13.0908	14.163	9.83434	8.96454	3.90027	307.142	Negative	m-H	0
160	467.528	498.355	15.8843	19.7778	15.0428	4.74812	2.15318	14.2003	17.3958	14.9594	3.0267	2.01791	16.3922	17.2658	8.33542	2.86942	1.07384	18.3962	10.9704	6.49514	2.12412	0.418824	15.965	13.6923	7.96103	2.02589	1.42513	14.9732	11.65	5.2638	1.86107	1.69009	499.362	Positive	m+H	0
161	456.93	228.211	9.67314	8.68791	9.05793	2.905	3.03078	9.45062	7.53683	9.22099	2.20833	NaN	9.07878	8.08492	7.88567	3.04229	2.15644	8.28904	9.06062	6.50931	2.07482	1.40805	8.32593	9.75406	5.48459	2.15906	1.75716	7.63394	7.73868	4.67279	2.25251	0.972104	227.204	Negative	m-H	0
161	465.978	394.276	28.3163	30.3095	22.8623	9.18137	4.76924	23.098	30.6102	21.4206	4.85367	3.22908	26.7912	27.2396	15.9252	4.49665	2.36152	28.0592	22.0439	10.062	3.84191	1.70991	27.604	20.8248	11.1001	3.57313	2.35356	27.6503	22.917	8.47612	5.31487	2.51473	395.283	Positive	m+H	0
162	387.342	502.279	27.1818	29.8932	21.4497	9.56384	11.8315	30.2659	26.0738	25.1467	13.9462	NaN	16.0938	14.0546	16.3153	6.90659	6.02029	19.492	26.9624	19.1506	10.9663	8.49059	33.2972	4.66849	1.8318	7.72253	1.39189	4.69455	13.3266	5.31184	6.69511	1.92478	547.278	Negative	m+FA-H	0
162	291.002	541.206	4.85721	9.47817	9.72397	7.45049	4.4793	13.5577	32.6744	17.9909	10.4414	10.0488	8.62197	10.231	4.72686	3.93708	4.64385	6.92649	10.2424	5.79116	2.31192	2.77352	30.3362	29.8616	16.7407	7.61769	6.70196	10.5749	7.79627	3.7275	6.24161	3.14258	542.213	Positive	m+H	0
163	288.133	436.196	14.5001	16.017	15.2352	8.91314	9.15386	15.45	11.524	16.9362	8.96757	NaN	19.879	15.5185	20.5674	11.7623	11.9283	15.8951	24.3726	13.0248	9.44068	6.64808	12.5613	11.2893	13.0023	8.63061	6.32069	19.4895	17.7945	15.2805	13.4599	5.29932	435.188	Negative	m-H	0
163	406.902	552.292	20.3707	25.9136	18.4608	6.82661	4.71304	18.8144	20.396	15.5245	8.38936	4.70279	10.5203	10.1166	6.26801	1.9715	0.988409	20.4311	18.0521	7.03607	6.06442	2.94106	27.2796	11.3158	3.96188	3.48987	2.05062	10.4203	6.9681	4.9594	2.02078	0.339588	554.303	Positive	m+H	1
164	552.853	155.942	18.3165	11.8003	10.5617	2.57562	1.95445	14.5728	11.434	9.78341	1.42593	NaN	16.0446	10.5521	8.07043	1.42888	1.01629	15.8556	9.97613	7.09825	1.24009	0.775557	12.9867	8.8438	5.16918	0.448131	0.455818	12.3412	9.63031	3.43343	1.37125	0.305801	154.935	Negative	m-H	0
164	434.087	410.092	15.5623	17.6193	14.2299	2.51713	1.12874	11.4583	25.8255	10.74	1.76386	0.569456	19.5742	13.877	6.80772	2.45984	0.574143	18.9212	9.4047	2.63394	0.108145	0.0322058	24.1396	17.8414	3.27421	1.42793	0.291683	23.1448	17.4713	2.84151	0.797326	0.244584	411.099	Positive	m+H	0
165	251.47	246.103	21.2536	21.3939	23.3096	14.7318	13.2854	180.92	313.996	293.515	127.172	NaN	98.3148	93.567	127.749	72.1384	75.0492	24.267	32.6203	26.0035	9.91601	9.37789	291.53	237.631	199.976	136.37	78.2092	109.841	118.427	80.1074	91.5221	37.728	245.095	Negative	m-H	0
165	235.022	377.238	20.5479	20.7834	15.7392	9.60091	8.05129	15.1627	17.0848	11.2817	5.99167	4.11102	16.0555	16.0145	8.27372	5.20428	4.61647	22.0058	15.8396	9.86246	4.94132	4.2477	20.6936	15.1396	8.99817	4.82664	3.51796	12.9678	14.7214	7.87103	8.63708	1.61463	378.245	Positive	m+H	0
166	293.656	188.107	17.4468	15.5445	14.2432	5.35881	5.57733	23.7122	19.7972	25.5073	5.00678	NaN	17.6138	14.292	17.5246	5.12891	4.89716	15.5054	14.1571	11.7062	3.11555	3.95667	26.9142	56.9101	59.7126	5.96386	10.8186	47.0121	19.6751	18.8973	3.78082	0.570935	187.099	Negative	m-H	0
166	64.3042	264.16	2.51661	5.83373	11.9352	5.57556	9.29827	19.2642	23.3019	28.54	14.8369	8.60069	13.9339	11.1624	15.4928	13.676	6.5092	14.4659	17.6013	6.80677	4.75753	2.64389	41.9089	44.6661	39.3301	12.1555	23.5013	23.3912	14.0023	20.8527	8.77445	9.12842	265.168	Positive	m+H	0
167	37.4408	151.048	1.81565	2.93868	0.465519	1.76242	1.27352	2.95377	1.04622	2.80178	2.02302	NaN	4.22697	4.38956	3.86788	0.0717544	0.464576	0.99493	2.5707	2.53455	1.8488	1.17575	3.22043	10.1108	15.6238	2.31086	5.26384	15.6482	3.42132	5.26845	1.91847	0.779105	150.041	Negative	m-H	0
167	87.2732	187.079	200.857	317.15	231.555	13.0674	131.16	255.626	405.949	13.4795	184.104	178.495	149.636	172.359	124.14	76.0531	68.8118	468.985	434.365	245.607	9.09063	69.7592	9.50963	340.282	303.915	144.309	106.041	142.836	223.417	187.794	80.1523	50.3625	189.09	Positive	m+H	1
168	341.153	252.069	14.8038	13.0023	14.0354	7.90069	6.7303	16.1755	10.755	13.8086	3.37217	NaN	19.8962	13.413	16.9616	7.10627	6.41519	21.4626	20.4897	11.6237	4.30172	5.38301	10.0647	14.087	8.94048	5.65274	2.02832	17.2662	20.4109	11.624	10.1566	4.6417	251.062	Negative	m-H	0
168	310.326	152.219	6.47269	5.79344	8.16019	8.01608	1.2441	4.58245	7.28643	12.3841	5.00364	1.80081	8.62408	5.47714	9.7957	5.18632	2.35166	2.61094	10.8942	2.43226	5.18332	0.28348	6.24477	6.23941	4.38972	2.04749	1.06262	15.3615	11.1994	11.3759	5.60878	1.20558	153.226	Positive	m+H	0
169	416.666	280.1	21.6538	25.6746	18.4383	5.49243	4.2279	27.4664	18.4707	17.1642	2.69129	NaN	34.5913	23.2926	21.6369	4.04475	4.64085	36.0199	28.184	19.1902	2.35217	3.05199	16.3417	18.8285	7.69247	2.57252	0.992277	26.6622	29.1439	11.8467	5.12588	1.52445	279.093	Negative	m-H	0
169	43.042	122.051	47.2126	46.4959	42.2364	24.0168	19.1277	50.7278	56.2149	43.1359	25.2161	12.383	34.4707	44.542	40.7009	19.1386	5.62262	40.5677	43.0328	30.9067	20.316	7.173	39.0128	38.4947	21.4243	5.9579	4.44807	41.1921	38.9061	30.7154	11.7085	2.81141	123.058	Positive	m+H	0
170	48.2724	72.0229	28.3546	25.0656	31.8256	20.1971	12.6988	20.4103	23.0167	21.884	12.4452	NaN	22.833	22.6155	19.9087	14.7126	9.34902	30.4085	27.5498	22.8358	13.3008	10.6396	20.2715	23.124	20.1756	9.49361	6.34308	24.5796	33.0403	17.3824	10.5114	5.45492	71.0156	Negative	m-H	0
170	424.354	300.191	11.496	11.8098	8.10218	1.32331	0.181814	16.8019	10.2152	11.5749	1.27546	0.603639	10.992	8.17746	3.80467	0.782546	0.414411	8.24295	9.96476	1.28393	0.509402	0.262441	15.9694	5.96382	1.03277	0.451617	0.24249	5.1255	10.3506	1.93581	0.477757	0.948691	303.204	Positive	m+H	2
171	489.166	310.184	17.2622	72.693	84.0581	30.004	25.9226	15.4314	76.2326	84.2898	20.9848	NaN	82.3709	76.4705	70.027	24.0852	19.7659	74.615	82.5398	66.1723	16.7236	18.4551	73.1406	75.3493	61.5643	21.2157	11.8027	65.8922	80.0424	112.133	23.7598	8.53468	309.176	Negative	m-H	0
171	59.0579	436.108	9.14901	9.05354	7.88245	6.30599	5.49565	9.90388	9.31763	11.2954	9.29019	8.16123	8.17804	8.09799	8.68677	8.3342	4.19231	6.9643	8.65951	6.0403	6.97986	5.15083	8.24042	9.96542	9.97537	8.60074	6.80195	9.93659	8.69269	9.23034	6.58191	6.42139	437.116	Positive	m+H	0
172	376.615	496.268	185.57	205.352	217.007	155.687	150.721	247.046	245.465	188.893	117.224	NaN	241.352	221.905	188.927	110.968	104.044	270.327	259.32	233.534	120.947	89.0952	256.502	227.192	185.325	99.5968	93.6301	194.489	195.267	194.511	94.9009	51.7348	495.26	Negative	m-H	0
172	142.413	486.246	1.38637	1.29893	0.381301	1.74625	0.378997	0.971423	0.421469	0.510914	0.711118	0.315987	8.34133	6.33565	4.56886	4.80087	4.78286	1.06863	1.95781	1.47615	0.600818	1.45775	0.699013	31.8716	37.1678	3.91045	25.5125	33.0537	6.06482	18.5878	1.68549	1.77721	487.253	Positive	m+H	0
173	553.988	103.922	11.8848	10.8621	9.98731	2.16368	2.02108	10.9024	10.6765	9.78156	1.64345	NaN	12.3474	10.3059	8.35869	0.686764	1.02192	10.9043	9.89107	7.03425	0.783114	0.580834	11.2743	10.6121	5.19847	0.654008	0.310711	10.8169	9.7726	3.44484	0.992688	0.21407	102.914	Negative	m-H	0
173	276.369	535.758	27.7176	51.684	33.0713	27.5389	21.2179	46.8312	51.1579	49.9281	25.8103	13.9931	43.9612	45.0814	37.8667	19.8239	11.6642	42.4731	43.9145	20.7778	5.58788	9.08305	50.6401	42.6342	29.639	19.2856	10.4439	29.3773	32.5695	23.5889	16.4941	11.3568	536.766	Positive	m+H	0
174	501.953	294.189	29.5227	119.557	131.997	41.4719	45.675	29.5534	116.724	126.962	31.7269	NaN	30.0327	125.158	117.427	36.1946	31.2739	136.486	129.015	100.432	27.8768	21.56	88.2709	114.555	94.422	29.5391	15.8727	99.9159	124.426	78.7859	36.2584	10.8235	293.182	Negative	m-H	0
174	399.234	714.344	31.2283	38.2888	27.6258	16.2687	7.69617	30.6519	32.0273	25.5471	12.3281	10.73	17.5459	17.5675	9.35915	6.18715	2.30371	29.6942	31.2068	12.5431	11.8907	7.36638	40.5412	14.4623	9.59579	9.36391	5.55386	12.8575	16.1574	8.17383	4.14038	3.85525	716.354	Positive	m+H	1
175	281.596	610.151	11.8485	8.5279	9.36847	5.20995	7.88756	6.17789	7.07265	9.87747	5.05275	NaN	12.4922	8.56078	20.1447	9.13511	11.8386	13.6846	10.8265	8.52012	4.68839	7.48197	4.82653	17.4245	14.5938	4.62859	5.16707	17.6734	15.4141	26.5567	7.97268	2.78849	609.144	Negative	m-H	0
175	37.4876	109.518	20.5068	33.5861	28.5916	15.2667	5.49414	26.2271	35.8707	25.8844	7.16365	4.0497	24.8559	26.8424	18.9875	6.5375	1.49048	26.6805	27.0298	12.8514	7.03049	2.74697	30.4953	26.3634	13.3965	3.10019	1.48197	19.1035	27.2857	13.5999	2.66923	0.650176	110.525	Positive	m+H	0
176	282.447	726.197	26.6072	17.9098	17.4184	16.0098	19.6284	17.4815	18.3771	24.7977	11.3446	NaN	31.2513	26.8171	33.1056	25.7594	19.6782	25.3961	19.4164	16.214	13.6115	15.0408	12.7422	19.5372	24.8018	13.9445	13.1557	36.743	26.5999	29.5157	31.3445	12.293	726.193	Negative	m-H	1
176	252.548	290.101	3.49511	4.0423	2.91392	2.00672	1.27938	26.159	49.1287	34.8324	18.5418	8.01934	13.1128	12.7687	12.5192	4.14645	2.05083	3.20722	4.08736	2.16198	0.476536	0.127553	39.7014	30.6554	18.0856	5.46618	6.15627	16.7412	12.8903	8.26505	7.13218	2.06043	313.09	Positive	m+Na	0
177	59.0369	88.0176	28.4042	35.1264	34.0111	25.6042	18.8802	34.0877	34.3939	39.8452	18.3699	NaN	36.0458	32.0906	34.5993	27.0192	15.8283	43.8361	33.4744	31.9551	22.2849	17.8677	40.719	38.799	33.2021	20.5066	14.6485	44.0147	47.8503	31.2836	20.382	10.9752	87.0104	Negative	m-H	0
177	545.271	302.87	37.2795	24.723	16.1634	4.35266	1.24694	28.5552	24.0491	15.4673	1.09186	0.368809	29.7697	20.5627	9.57814	1.59933	0.12774	26.5104	20.4509	3.56641	0.320567	0.193478	25.845	19.657	6.71545	0.343896	0.483211	24.6613	19.2535	3.45026	0.719939	0.551466	320.904	Positive	m+NH4	0
178	353.956	448.233	8.04531	5.49159	8.94431	5.1413	4.08141	5.73479	5.77446	7.09508	2.56843	NaN	10.6014	8.53157	13.4745	5.16914	6.63624	9.41873	10.3651	7.42131	4.13983	3.05594	5.36933	6.52427	6.03231	5.12208	2.16115	11.5252	16.5934	9.64824	7.99641	3.35323	448.229	Negative	m-H	1
178	42.0658	114.075	53.6811	69.1449	70.632	30.264	17.3013	64.1119	69.2044	62.9858	23.7248	13.6452	72.8392	58.5701	49.9373	22.8222	10.3277	68.3768	55.0195	32.5565	19.3075	4.89294	71.8709	60.0311	39.1879	7.29746	6.15347	71.7475	68.5977	42.0037	13.0126	5.09134	138.067	Positive	m+Na	1
179	59.0334	112.017	242.603	292.211	280.096	194.449	151.108	287.77	289.283	316.949	163.534	NaN	296.699	251.029	297.651	209.596	129.932	356.933	281.409	264.866	177.772	141.097	331.107	306.228	286.069	168.159	121.272	357.485	322.294	242.9	164.944	100.018	111.01	Negative	m-H	0
179	387.422	294.231	3.65695	4.24902	1.87063	0.427065	0.505547	4.64323	6.32113	4.68601	0.529373	0.301412	6.40153	4.62347	2.60213	0.343875	0.385213	3.46143	2.31593	0.782828	0.107033	0.0965061	6.81709	33.8212	28.2042	0.206693	7.5508	36.8431	3.91838	9.72933	0.993836	0.311555	295.238	Positive	m+H	0
180	53.4855	165.079	4.88283	6.26582	5.0737	5.84562	4.16411	4.89444	4.73476	6.44162	4.18733	NaN	8.49858	8.69148	9.25935	6.36128	6.81467	8.13318	5.33681	6.08606	4.68617	3.33481	5.35268	9.15257	11.1261	5.60028	4.22023	10.0001	12.6811	8.55605	6.04036	3.72727	165.075	Negative	m-H	1
180	377.105	346.186	11.4967	11.2143	8.74659	3.17389	1.45842	22.0869	14.1509	18.5704	2.2053	1.35174	16.8675	10.7459	8.04311	2.80774	1.68377	11.6027	8.38071	3.6651	0.503918	0.389185	24.2823	27.6571	19.0258	1.0654	5.48297	29.0772	12.8263	11.1789	2.51631	1.54704	347.193	Positive	m+H	0
181	20.0273	213.079	10.9931	9.90794	0.173088	5.59715	3.28944	10.5334	7.50165	9.0384	2.46935	NaN	10.5815	6.66249	7.69839	0.277815	0.129132	0	9.29155	8.44235	4.12069	2.05103	9.91283	7.47271	8.25759	4.54759	1.53445	0.0325066	5.32731	8.1205	3.1033	0.818067	213.075	Negative	m-H	1
181	87.2733	187.08	98.7489	134.462	105.656	104.796	70.5942	119.963	194.279	137.848	98.1792	90.5876	71.912	89.0313	58.3878	40.3617	38.4635	205.936	177.852	109.493	84.0748	42.1132	162.691	137.943	119.952	81.7714	56.9753	69.5508	93.3309	90.8769	42.6765	28.9576	206.117	Positive	m+NH4	1
182	306.576	244.133	0.689091	1.00624	0.995758	0.651689	0.575102	2.06632	3.29334	2.52389	1.29757	NaN	0.348148	0.874811	0.783595	0.310258	0.446662	0.829734	0.941701	1.03569	0.283228	0.31811	3.40588	23.8831	52.5247	0.860495	18.0433	6.61522	0.234941	5.74918	0.342425	0.213457	243.126	Negative	m-H	0
182	545.352	317.897	54.1194	37.471	23.2812	5.01548	1.51587	42.3556	37.5458	20.8531	2.28261	0.838203	39.6014	32.9673	12.3676	2.29767	0.607519	37.7572	28.9565	6.3922	0.961702	0.35471	38.8899	28.9906	9.03865	0.85974	0.13806	35.8283	27.2369	5.0812	1.02848	0.857836	318.905	Positive	m+H	0
183	209.295	772.31	12.1752	13.8074	12.4072	14.7906	15.6521	14.1928	15.7732	13.4726	11.1301	NaN	16.0204	11.7038	12.5799	9.06733	3.44508	16.877	13.9888	23.1795	10.7928	7.85253	17.8766	6.9847	16.5744	13.2365	6.52032	6.20743	16.7111	12.1553	7.52234	6.46328	771.302	Negative	m-H	0
183	286.854	370.205	28.8145	31.4527	25.1715	13.6382	9.83476	29.0923	36.7703	23.2715	14.4873	10.0851	28.8324	30.4893	20.2214	11.4002	8.09215	26.392	28.2924	14.9973	10.993	3.75653	31.9806	28.5317	16.338	5.94234	4.84891	27.5245	26.7347	12.6262	9.53682	5.9961	393.194	Positive	m+Na	0
184	387.402	330.242	20.125	15.4079	17.4091	7.09368	5.82147	39.9774	39.938	46.3078	9.56173	NaN	23.3907	22.716	17.8577	8.47329	6.53326	18.5494	15.7155	14.3742	4.02348	2.99291	50.5857	331.121	404.792	7.73816	91.7505	259.198	28.4497	147.137	14.3752	2.14962	329.235	Negative	m-H	0
184	546.189	315.901	87.8831	55.3605	33.3704	9.36939	2.71259	65.2189	56.379	32.9987	4.31318	1.0729	69.0957	47.7847	20.4449	3.94031	0.798372	58.0768	45.1237	9.6869	1.37197	1.34283	62.9934	44.8226	12.1262	1.51314	0.655946	54.5743	44.3772	8.48645	1.81881	1.37866	316.908	Positive	m+H	0
185	96.4598	99.9661	20.3419	32.354	31.2659	21.4555	15.9819	37.696	36.5869	36.0642	17.2815	NaN	37.5751	31.2808	42.4638	22.5161	15.469	30.4907	38.8482	26.5496	16.3674	15.8507	36.6596	42.0055	30.9291	20.9437	12.3429	34.9617	39.3546	28.2951	18.7928	7.80718	98.9589	Negative	m-H	0
185	210.292	226.137	2.02282	3.73427	1.62542	1.18339	0.651712	10.6447	10.3803	15.1312	7.35569	5.35814	3.2917	2.77744	3.40537	1.67664	1.1992	2.51497	2.18875	0.626892	0.976265	0.4521	18.3238	11.3754	8.2462	4.66525	2.65958	4.13066	3.566	1.92781	1.3039	1.45261	227.144	Positive	m+H	0
186	518.11	232.079	11.5591	11.8284	9.1379	2.52555	1.47612	10.2965	9.15228	11.5807	1.16523	NaN	10.6589	8.90108	13.947	1.35588	1.67237	15.5388	12.6736	9.86914	1.8388	1.80845	11.195	11.5157	5.34194	1.66862	0.637345	12.4809	12.2336	6.82176	2.18034	0.860692	231.072	Negative	m-H	0
186	365.827	160.042	42.3067	24.879	10.3872	2.7416	0.394507	19.8408	22.3492	34.1107	0.680684	0.200429	35.356	25.9018	4.52177	0.415278	0.325625	28.2092	15.0473	1.56469	0.603149	0.322605	26.4743	14.148	2.77341	0.207831	0.658533	25.3401	21.7246	2.57176	0.551473	0.222069	163.056	Positive	m+H	2
187	167.982	388.138	14.8203	18.8845	21.9424	17.5207	18.6886	13.3517	20.7707	20.5447	16.5452	NaN	14.293	15.0391	17.7634	13.6254	12.136	20.6298	15.7774	20.792	13.3145	14.8776	17.3795	11.7528	11.9993	13.0736	4.58747	13.9847	15.5815	11.837	11.8598	6.41835	387.13	Negative	m-H	0
187	39.5788	111.008	15.3282	24.523	22.0107	14.1294	6.86413	20.1457	26.5622	18.5184	9.81234	5.75297	17.5898	18.8181	17.1149	5.4974	2.98641	20.7585	21.4987	12.289	7.50031	2.20753	23.6686	22.32	26.8822	5.07336	8.73564	27.6546	20.1793	19.0679	3.89994	2.38731	112.015	Positive	m+H	0
188	199.814	162.091	34.1933	38.4174	34.3397	26.5293	20.1929	29.7369	30.905	35.1586	20.3918	NaN	39.9127	30.0687	40.003	20.5583	20.1176	34.5456	35.8971	31.6421	21.204	17.0984	32.3331	33.9819	34.1482	18.261	14.5252	34.2003	36.9551	32.0598	22.1533	12.0498	161.084	Negative	m-H	0
188	3.97703	79.4117	0.368999	0	5.64467	0	0	8.83521	9.54702	0	0	0	9.24058	7.34317	2.3503	0	0	13.6267	2.31192	0	0	0	4.29348	0	0	0	0	7.70911	8.70782	9.17287	0	0	80.419	Positive	m+H	0
189	211.329	432.201	37.9612	46.5801	49.0858	42.693	45.3003	47.8704	51.3068	43.5087	40.9868	NaN	45.7603	42.2857	42.6868	35.0677	29.5374	51.2759	55.4257	54.3118	35.4483	30.3163	55.3852	51.0219	50.8471	30.7844	25.9716	41.7369	44.0093	42.9198	31.6366	16.197	432.197	Negative	m-H	1
189	38.4945	135.062	8.90289	52.3971	49.6653	25.3835	13.961	46.5502	59.5451	5.23987	16.4628	10.9058	3.67226	66.5689	3.97577	25.7399	9.07168	158.273	48.4547	25.5448	11.9427	4.79504	58.9727	3.17356	41.0611	10.1971	7.00621	8.04021	131.346	124.436	19.1757	7.38557	137.073	Positive	m+H	1
190	158.491	164.049	33.7192	32.7405	38.1701	32.5445	34.9967	26.7884	25.212	30.5878	19.353	NaN	38.7782	30.6435	36.4279	36.481	27.6579	45.7965	39.6503	36.634	26.8402	26.7455	24.8889	25.7407	26.8574	18.8158	12.1642	34.3865	47.6133	28.804	32.6338	13.4496	163.042	Negative	m-H	0
190	62.1869	386.007	17.3462	24.5468	20.0065	13.9894	9.7827	16.3322	27.1147	19.2875	15.7878	12.2	15.0414	18.3917	13.8377	8.37682	4.86857	30.4179	21.3537	17.5896	17.794	10.2264	28.009	19.7555	13.6544	10.6748	10.5009	12.1624	21.2667	21.1252	7.53987	7.10002	387.014	Positive	m+H	0
191	254.062	132.081	8.73464	9.0943	8.53004	3.40582	4.27397	6.75694	10.0548	7.68014	2.16378	NaN	9.10348	13.0186	10.0536	4.14582	4.08552	8.15353	8.88755	6.12862	3.12328	3.4853	5.12493	6.91686	4.87403	2.73652	2.16308	9.22354	11.0117	6.65237	5.40323	2.15266	131.073	Negative	m-H	0
191	387.395	524.26	41.3216	48.1325	33.8922	21.8317	15.7879	43.5802	41.7891	45.145	21.8614	10.2372	31.2763	27.07	24.9885	14.9492	10.525	43.4239	41.1622	19.8843	14.0444	6.79177	44.8756	17.3376	9.16903	8.47197	6.9793	17.0389	28.4862	11.6526	14.972	9.17618	526.27	Positive	m+H	1
192	392.984	252.105	48.7266	52.3874	44.2821	15.3738	14.2115	56.9974	36.0113	42.8809	8.9579	NaN	62.1865	38.7763	42.3106	11.0557	14.9453	64.1526	65.4618	48.0991	8.93339	8.76925	38.2986	55.445	32.7456	10.2915	11.0692	55.6484	56.8188	32.1481	16.1587	6.7361	251.098	Negative	m-H	0
192	53.5056	147.063	1177.2	1135.13	985.159	763.393	603.146	1012.04	835.586	923.401	549.849	407.314	1596.12	1386.54	1280.7	997.498	570.821	1231.78	1053.82	690.463	635.164	284.442	853.358	1286.78	1337.19	518.273	440.626	1732.67	1915.6	1537.02	626.841	402.981	166.1	Positive	m+NH4	1
193	236.12	172.075	8.69537	10.7916	9.56438	5.73363	4.77716	6.16525	9.45398	11.6671	5.36013	NaN	9.94985	10.6358	10.5528	6.33344	5.45502	10.3602	8.58948	7.39155	5.16178	4.15282	11.7297	11.8274	7.22634	5.09966	3.21714	9.49735	9.83293	7.54174	6.77448	2.61513	171.068	Negative	m-H	0
193	53.5009	129.051	58.7601	59.0162	52.8891	38.8193	30.7593	58.843	44.6496	53.478	28.2485	20.7963	80.2132	70.9428	62.1446	49.7325	28.7473	62.0917	54.6673	39.3155	30.7239	12.7345	43.6566	68.9787	66.8472	25.4862	21.4578	79.2733	92.8509	69.8627	30.0723	18.6209	131.061	Positive	m+H	1
194	378.131	364.203	0.636893	0.472548	0.556527	0.121964	0.447602	0.457785	0.653466	1.26061	0.642163	NaN	0.753161	0.454093	0.930812	0.313797	0.481534	0.305403	0.46309	0.444894	0.287776	0.461817	1.09041	9.58172	15.5575	0.632909	8.43903	6.98501	1.13577	5.6378	0.764332	0.156534	363.195	Negative	m-H	0
194	41.5076	132.035	42.764	49.5273	36.5083	30.3204	19.6806	43.8672	37.1053	38.4871	18.7806	10.617	52.7629	44.5188	39.93	24.3599	10.4899	49.9094	41.1904	26.9366	16.8212	9.17641	35.7557	27.6987	22.0319	12.572	5.13302	34.5025	55.298	31.596	17.0157	8.74146	150.069	Positive	m+NH4	0
195	292.199	494.196	11.7243	20.6878	27.3875	16.5196	16.4873	31.4796	64.5815	45.7514	31.3549	NaN	17.5846	20.5662	18.4577	10.4498	13.8189	20.6132	26.5564	14.909	11.2037	9.56745	63.4659	64.3587	45.4079	31.3131	26.8696	20.6436	22.5897	10.2536	16.7682	4.8446	540.197	Negative	m+FA-H	1
195	139.472	154.042	8.01006	13.502	10.9696	10.0863	9.44835	11.7816	12.9451	12.478	7.88161	3.77375	12.8226	11.1789	7.17189	7.13066	2.87724	17.6307	16.4307	11.4759	8.22266	5.47748	9.95422	7.43167	3.09088	3.11792	2.15852	9.22933	13.7406	6.54053	5.4605	2.90915	155.049	Positive	m+H	0
196	557.546	169.846	25.0291	27.314	25.3333	8.12768	0	25.0979	27.036	25.553	0	NaN	29.0525	25.9222	21.5706	4.98613	0	25.2973	25.0114	18.3563	0	0	29.3101	23.7112	14.4883	0	0	24.5931	25.3767	11.8662	0	0	168.839	Negative	m-H	0
196	365.727	244.086	288.123	214.101	106.492	42.0668	11.9043	136.54	203.327	342.066	26.7829	6.21582	265.614	231.47	63.6989	19.5272	4.83885	222.983	143.006	36.5472	15.1247	6.55009	200.9	139.312	52.3712	4.26534	6.94824	203.608	195.676	50.4082	11.8863	7.96963	245.093	Positive	m+H	0
197	368.228	254.085	37.3154	28.367	30.8829	16.6969	12.5271	28.3722	15.1168	19.5475	5.24035	NaN	34.9052	22.7229	25.0154	9.48145	10.1557	44.2896	48.0526	26.6853	9.56261	10.3613	18.3342	22.0121	15.0404	8.57972	4.59029	29.275	39.023	17.6781	13.2109	6.25844	253.078	Negative	m-H	0
197	251.469	298.145	3.9112	3.57996	3.39328	1.34816	2.60632	6.64333	12.1799	6.78457	4.04732	1.67886	4.97072	4.41274	3.1416	0.923551	0.938813	4.20339	4.29041	1.47108	0.578673	0.543403	8.93687	8.42151	5.29803	2.19504	1.39101	4.10731	3.38662	2.74094	1.16584	0.528105	299.152	Positive	m+H	0
198	359.518	788.416	42.342	33.7674	38.5731	24.6218	26.5941	39.4369	27.5265	47.9884	25.0615	NaN	52.9724	44.1822	55.6348	32.2634	32.5731	34.3975	42.7631	29.9685	25.0141	20.4059	28.9177	27.5528	29.6173	27.5562	14.5202	46.1348	56.8966	24.952	49.3774	14.2058	787.408	Negative	m-H	0
198	365.743	244.086	43.1294	33.3017	13.7574	5.58809	1.61389	21.0414	31.4649	52.8374	3.82949	0.876273	40.482	33.2179	9.39648	3.24971	1.06667	32.6341	20.2562	5.8568	1.73258	1.02906	31.0107	20.1336	7.08591	0.564557	1.03979	29.2922	27.4227	7.698	1.81072	1.33241	246.097	Positive	m+H	1
199	552.973	193.899	7.7824	5.97454	4.78946	1.64059	0.725561	6.24965	5.90765	4.86499	1.02517	NaN	8.03053	5.24909	4.97236	0.55064	0.735416	6.67645	5.79122	3.64717	0.535165	0.35504	6.63366	5.02771	2.86649	0.53456	0.315	5.86157	6.25881	2.47756	0.960993	0.244641	192.892	Negative	m-H	0
199	40.8981	126.018	29.5475	45.7352	42.1571	28.3516	15.9082	38.4544	47.792	38.1147	20.9209	12.2638	32.3958	35.501	30.6304	21.0484	11.9624	38.4383	42.0435	25.3396	17.8743	6.41887	42.1853	40.2665	28.0973	11.7873	8.57161	30.8925	37.4515	34.4929	12.5767	8.08949	149.007	Positive	m+Na	0
200	553.831	145.913	19.4537	19.4104	17.528	3.53658	3.36986	18.2452	18.0507	15.0966	3.09854	NaN	21.6852	16.8572	14.4545	1.71871	2.73636	18.328	18.1782	11.3141	2.10243	1.90178	20.1281	15.8401	10.2949	1.92807	0.898681	17.8857	16.9443	7.47345	2.68205	0.856243	144.906	Negative	m-H	0
200	293.96	587.369	12.2633	18.5579	20.195	13.9192	7.83909	11.8475	21.8884	22.3022	14.7688	11.827	13.842	15.1863	17.7818	11.3234	10.6119	13.3349	20.1027	12.8707	3.0667	9.26207	15.5604	8.23902	8.12327	8.11401	2.43342	6.97395	13.1424	8.96038	12.8404	12.3828	588.376	Positive	m+H	0
201	469.665	256.243	91.739	86.794	89.1274	42.5769	44.2021	93.416	85.1647	93.1915	33.5993	NaN	91.4157	87.7222	87.4532	34.8672	33.5055	82.6219	91.8954	80.4132	27.8137	27.7003	86.1503	84.8453	73.4765	36.7063	22.318	74.7017	93.2848	60.594	35.1662	17.2796	255.236	Negative	m-H	0
201	52.6847	106.048	13.4784	30.8954	28.0434	10.0784	6.90625	13.1204	31.9361	21.1302	6.44914	4.48719	18.582	20.6461	17.0057	12.6185	7.34917	95.1976	29.3009	12.0488	7.09287	3.32519	23.0804	19.4358	15.1757	6.21748	4.70292	19.9699	80.2188	110.525	7.67043	4.56466	107.055	Positive	m+H	0
202	142.672	377.076	23.144	27.3298	23.4928	25.8121	22.6214	30.0267	19.5454	21.2217	17.4634	NaN	23.0448	24.1385	18.9155	15.7121	9.68701	31.6458	32.913	23.977	16.6964	20.4841	21.2967	22.2856	22.3174	17.9622	10.3365	12.9469	22.9859	12.867	8.6636	4.70542	376.068	Negative	m-H	0
202	242.747	234.083	5.8671	6.53117	3.94522	2.66455	2.37313	6.53356	6.6842	4.99869	2.36535	1.81478	5.90151	5.08285	3.67497	2.05461	1.42258	5.01886	5.88347	3.87322	0.742773	0.581365	6.39694	4.33442	2.35147	1.94721	0.862992	5.83014	3.75296	2.76467	1.5704	0.6745	235.091	Positive	m+H	0
203	461.7	254.227	12.8633	12.5903	11.7224	3.5996	4.11411	11.9122	11.9369	12.5496	2.97276	NaN	12.9311	11.3238	10.6636	3.91927	3.56256	10.4449	13.6204	9.86689	2.35045	1.38574	11.4273	11.1843	8.20921	2.59395	1.45326	8.8945	11.6962	7.44263	3.01274	0.700055	253.22	Negative	m-H	0
203	328.928	478.184	53.8766	58.0695	47.3735	26.18	17.7009	51.114	70.2241	48.8963	25.3671	13.0999	49.1817	58.556	35.4984	23.4702	11.8604	51.8491	52.1234	29.0536	15.3911	10.777	56.1623	46.2238	29.3007	13.9098	12.137	52.3823	47.5855	25.3316	19.1727	14.6098	479.191	Positive	m+H	0
204	387.406	502.276	54.6411	52.224	48.2407	24.5548	24.547	58.6167	47.7154	57.2381	22.2265	NaN	34.8007	29.2465	33.7877	14.9434	17.0254	46.9173	51.4082	45.3357	21.5288	15.4836	58.7398	57.7021	71.8747	14.4742	24.9373	41.6238	30.9788	35.1157	16.3834	6.79884	501.268	Negative	m-H	0
204	328.988	190.152	24.4183	28.565	21.8328	9.95175	4.77544	34.0816	36.1264	24.3419	7.7236	4.04181	27.9428	29.3024	15.0106	5.96404	1.76546	26.5121	24.0377	9.29676	2.95662	1.85191	34.6721	32.0476	12.682	3.55619	2.70249	33.1658	25.1728	10.9842	4.52682	3.23293	191.16	Positive	m+H	0
205	553.872	147.911	21.1319	15.8327	14.3768	3.5858	3.70592	17.7085	15.4032	15.263	2.61685	NaN	18.2169	16.0592	14.0682	1.75134	2.04383	18.2787	14.551	12.162	1.8022	1.54927	16.4934	15.0169	9.87257	1.1125	0.691293	16.4568	16.233	6.33411	2.19097	0.628543	146.903	Negative	m-H	0
205	387.383	524.26	149.248	173.245	122.876	79.6206	51.7639	160.154	151.941	167.705	70.5105	47.467	113.207	99.5148	97.0442	57.1765	37.3423	153.717	143.76	72.664	53.8183	32.3389	174.365	66.7327	31.7999	40.6136	26.8179	69.8855	107.097	49.4658	53.1461	46.0842	525.267	Positive	m+H	0
206	376.606	496.268	55.4304	61.7711	66.5375	43.5882	39.0388	72.8644	69.4941	56.7287	32.7932	NaN	71.461	68.3948	54.0979	31.8716	29.9604	78.5679	75.3924	68.5423	32.8422	24.6956	74.1058	66.101	53.4174	29.0175	16.4158	57.8289	57.4433	56.4647	29.685	15.9274	496.264	Negative	m-H	1
206	55.9429	422.005	44.7442	60.5805	39.5137	32.3513	20.2698	52.3881	63.5884	53.3904	39.351	26.3193	48.9217	39.1648	41.2274	18.6199	14.8774	77.0604	55.5748	38.6996	36.4596	22.1975	78.0136	53.7971	40.2965	33.0331	24.9804	57.8876	51.2994	51.7681	20.1719	19.0912	423.012	Positive	m+H	0
207	303.883	594.157	38.6916	22.5576	38.0459	22.2106	31.0184	13.6134	24.9885	31.1555	16.827	NaN	27.8389	29.8429	40.0023	29.8236	25.1097	40.0125	27.0367	26.4527	20.4016	26.6953	20.965	29.2389	32.293	14.949	16.7229	30.6855	48.206	42.5083	33.8556	17.3256	593.15	Negative	m-H	0
207	261.21	439.26	3.44224	12.7984	5.51792	6.21064	3.91998	6.3834	9.84855	4.71214	1.34564	1.24014	5.5464	7.65342	3.46573	1.14898	2.46558	24.2203	8.22292	9.0944	0.323891	3.27848	8.56298	5.80294	5.00643	4.57581	1.98531	10.8677	5.60026	8.39264	4.88572	1.24715	440.268	Positive	m+H	0
208	551.571	199.932	10.0641	7.49856	6.47072	1.18137	0.906951	8.99099	7.13732	4.92109	0.824442	NaN	9.53184	6.7101	2.79843	0.87279	0.946133	9.67885	6.71796	3.53835	0.651296	0.524491	8.25484	5.65393	3.62313	0.104689	0.210377	6.81413	6.14813	2.45898	1.30421	0.124012	198.925	Negative	m-H	0
208	548.547	226.965	33.893	23.818	13.7689	2.78924	0.217103	28.2372	22.1591	14.1091	0.776893	0.0335201	29.8033	19.208	7.60544	0.274759	0	23.0896	20.4361	2.51593	0.0355727	0.0967392	24.7532	19.1723	3.52855	0.0687058	0	22.9118	17.1802	1.7314	0.136953	0.0611791	229.979	Positive	m+H	2
209	267.128	262.143	1.95229	3.03886	1.8417	1.04628	0.601084	4.73335	4.09086	4.58252	2.05351	NaN	3.97468	2.10625	4.03354	1.54817	1.63001	1.3601	2.76228	1.31415	0.954673	0.954117	5.13317	22.2094	28.2807	1.5867	9.0043	20.1007	4.17256	10.134	2.09285	0.509801	261.136	Negative	m-H	0
209	315.693	548.226	18.2879	24.187	17.394	8.25747	5.50003	15.159	19.6187	14.4126	7.28981	3.15925	18.9866	18.2935	11.0354	6.76764	2.28236	22.8276	17.7706	7.64839	4.93701	1.71271	21.3458	14.9543	8.20536	3.38678	2.78799	24.3306	15.3911	6.46656	4.14592	2.84295	549.233	Positive	m+H	0
210	257.476	74.0395	4.34829	3.99119	5.48756	3.32006	3.8723	4.23113	5.32225	5.14122	3.42688	NaN	5.05957	4.49942	5.49154	2.7413	3.16156	4.61987	4.7884	5.03382	2.87723	1.84968	5.44842	4.57929	4.94837	3.70781	2.32734	4.33957	4.65475	4.30585	3.42745	1.45211	73.0322	Negative	m-H	0
210	38.5352	241.156	3.10743	3.25172	2.76734	2.09586	2.25618	3.54082	2.9229	2.3021	1.24503	1.79198	6.7219	5.48845	4.99811	4.99726	3.37096	17.0924	3.64613	0.911787	1.08877	1.05784	2.53588	5.66496	7.44768	2.17229	2.14391	5.94116	10.1169	9.66057	3.39533	1.93656	242.163	Positive	m+H	0
211	225.293	473.249	8.08671	9.70634	9.00535	9.50113	7.77829	8.53232	5.52658	6.0495	6.40655	NaN	8.52956	8.27924	8.94445	9.10855	6.07669	9.52145	10.5303	10.4423	7.73676	6.58531	5.99602	4.98859	7.07374	5.48672	4.04728	4.45934	10.3461	6.05747	6.58572	4.34494	472.242	Negative	m-H	0
211	36.5203	91.0196	5.73601	10.9616	8.42269	4.50404	1.25014	7.84506	12.1025	7.89318	1.29398	0.619797	6.14419	6.82297	5.47531	1.63552	0.154553	8.26246	9.35646	3.16278	1.17189	0.187405	10.7377	9.08582	2.91525	0.640595	0.0658101	5.24835	8.43267	4.29506	0.435289	0.112817	92.0269	Positive	m+H	0
212	443.71	292.1	6.0393	5.82309	5.16693	1.10096	0.697109	6.12255	3.72914	6.36624	0.170612	NaN	9.52584	5.41847	7.32428	0.626573	0.619046	9.43516	7.14043	4.1825	0.180503	0.586844	4.17917	4.85352	1.39907	0.861091	0.312431	6.52071	7.74063	2.47348	0.742908	0.431203	292.096	Negative	m-H	1
212	315.336	547.722	28.9887	33.5804	22.1687	9.07161	6.73698	19.1072	28.5154	29.4622	8.50498	4.85721	28.0978	30.8993	15.3126	7.49335	2.59225	28.7784	23.4676	10.9576	7.46537	4.73472	29.4524	19.6097	11.0401	2.8838	3.51371	32.281	21.0463	10.4968	8.31582	2.87321	549.733	Positive	m+H	1
213	404.798	278.085	15.4034	13.2586	11.5208	5.18342	4.37365	15.3873	8.85694	12.8055	1.98017	NaN	21.7677	14.5112	15.7936	3.9179	3.8836	20.5402	18.2896	9.60457	3.26435	3.3417	8.33321	11.3092	6.41718	3.31396	1.25631	16.2526	17.4561	8.74711	4.35095	3.3762	277.077	Negative	m-H	0
213	34.3555	247.066	3.22787	7.32876	6.66495	4.96118	2.55375	4.78265	5.82579	6.03669	2.24458	1.31485	4.69951	8.04611	6.75264	7.46641	1.74377	6.44307	5.89124	3.3364	2.64073	1.78321	3.15085	10.2891	8.99365	3.05764	3.16033	6.90066	10.1987	12.7478	3.9328	1.76313	248.073	Positive	m+H	0
214	230.247	472.159	17.4055	15.8225	18.4393	12.6617	18.125	9.72879	14.0068	15.1635	8.5637	NaN	12.1941	12.5184	13.5146	8.46109	7.74557	21.8966	18.1444	19.1461	10.9366	13.4013	14.0028	10.6178	12.9959	8.54964	6.52471	10.0698	14.3274	15.674	9.92506	4.03351	471.152	Negative	m-H	0
214	547.406	343.859	23.2681	20.8999	12.8359	2.39092	0.543505	19.1528	21.4163	11.0538	0.743366	0.295085	20.8394	19.9081	5.08696	0.551796	0.159873	19.9103	16.4713	1.335	0.285277	0.161418	21.7895	16.9296	1.57031	0.0687819	0.138224	18.3232	14.5264	1.42913	0.102823	0.214713	345.87	Positive	m+H	1
215	237.151	128.085	3.52771	4.54136	3.11912	1.09284	1.59691	2.44712	3.73955	4.00577	1.11232	NaN	3.79044	4.42442	3.93909	1.1402	1.75289	4.02581	3.66789	2.31238	0.972647	0.936311	4.06535	4.87542	2.84986	0.895267	1.221	3.03812	4.00639	2.71194	1.54462	0.307185	127.078	Negative	m-H	0
215	44.003	242.141	2.73316	2.86605	2.0178	3.51214	3.35723	2.44694	2.64184	1.52536	1.49731	1.48606	8.05895	7.86675	8.37702	6.71904	3.53471	5.15831	1.93196	2.75917	0.288001	1.07268	1.79025	10.6818	11.2598	3.91821	4.25971	11.0165	11.899	21.1629	4.7996	2.61613	244.152	Positive	m+H	1
216	59.056	192.026	16.9694	20.9577	15.7147	14.771	11.6566	18.3395	22.9063	21.0434	13.1549	NaN	19.273	15.0132	19.6959	13.0872	10.6881	24.2819	19.6768	16.3616	12.8787	9.80011	20.9463	21.8105	21.1934	13.5933	9.17565	24.7917	26.2296	16.383	13.1884	7.29456	193.025	Negative	m-H	2
216	288.008	190.153	24.9271	29.5535	22.0288	11.4403	6.95108	29.4343	32.5341	22.2928	10.5748	6.80867	28.3287	24.2664	16.1569	9.90974	4.15229	27.1492	25.1906	13.5375	1.00597	3.49151	28.8622	26.4132	12.5159	5.35851	3.16541	26.3597	20.758	10.336	5.68125	3.75331	191.16	Positive	m+H	0
217	49.6314	283.092	9.8963	14.1424	13.6847	13.6269	9.90263	9.52497	11.3435	13.0656	10.18	NaN	12.2764	15.9343	15.2164	13.6435	10.3881	16.4107	12.5056	15.0148	9.79649	9.17866	9.65802	13.3071	12.9785	12.9805	6.35619	11.1039	16.6187	17.3629	12.3349	6.96315	282.085	Negative	m-H	0
217	55.9251	302.088	8.35439	8.42877	8.36752	8.69993	6.90409	9.29453	8.80406	10.9084	9.61156	7.5654	10.5404	9.46968	8.07423	9.24035	6.91187	12.1136	10.1084	7.89895	7.63254	6.13053	10.9257	8.5475	8.41453	5.12066	4.69937	10.4909	11.1355	9.63513	7.31655	5.52339	303.095	Positive	m+H	0
218	356.028	200.143	7.04133	7.38735	7.61084	1.88017	1.60872	12.844	9.29168	14.062	1.0435	NaN	9.48225	8.97467	8.35214	1.59667	1.42886	7.43962	7.23952	4.89004	0.752878	1.08246	14.6187	9.36807	5.75796	1.00872	0.422418	7.15065	10.132	6.02472	0.93538	0.404979	199.136	Negative	m-H	0
218	468.01	406.254	8.34925	9.68995	8.0173	4.43393	3.60696	6.36187	10.2696	8.49092	4.32375	3.99826	8.23949	8.63109	6.25873	3.39503	2.68236	7.79961	8.00646	6.32706	3.93899	1.82625	9.29816	7.50698	6.49893	4.46172	3.32956	9.77376	7.23399	5.30489	5.53836	3.0218	424.288	Positive	m+NH4	0
219	553.962	105.92	7.91191	7.73153	6.82464	1.33191	0.796494	6.17838	6.84032	6.70735	1.23977	NaN	7.1132	6.13952	5.71144	0.721103	0.606047	7.91639	6.82089	4.49251	0.747518	0.360978	6.89285	6.60241	3.73878	0.275372	0.241664	6.85947	6.02796	2.35918	1.09517	0.183488	104.912	Negative	m-H	0
219	53.5081	165.916	11.6466	6.836	10.6378	2.78108	2.02019	5.39578	4.25341	6.48851	3.60044	1.06569	10.214	8.57389	12.4015	4.90637	0.131302	9.05457	10.2166	2.30997	1.70514	1.03911	2.63712	10.2848	11.8786	0.896186	1.46256	9.57761	7.39805	10.3429	2.61793	1.60564	166.923	Positive	m+H	0
220	50.8089	285.133	1.80141	3.99937	1.58584	1.88697	2.03156	2.55675	1.09616	1.68524	0.766691	NaN	4.7085	6.43804	6.08866	2.32959	2.7696	3.05925	1.71171	2.34824	1.70426	1.35441	1.0134	6.39655	8.18442	2.79502	2.72599	8.71583	4.22711	10.2248	2.73243	2.7928	284.126	Negative	m-H	0
220	35.4303	85.4884	0.961671	1.53622	0.919476	0.529484	0.501969	1.02611	0.851033	0.886072	0.353972	0.292917	1.9871	1.78976	1.11902	0.906105	0.248213	4.56379	1.16495	0.690796	0.446453	0.15673	0.877582	2.0571	1.43931	0.540622	0.330181	2.68439	4.33152	7.75744	0.470148	0.197698	86.4957	Positive	m+H	0
221	348.416	214.122	5.82604	4.31252	4.92893	1.02194	1.3389	7.30828	4.77513	6.77141	0.799203	NaN	5.34689	4.6988	6.00273	1.27064	0.839491	4.39848	4.94059	3.51375	0.931464	1.04086	6.32881	12.4774	12.4586	0.757241	2.30804	13.0989	5.80491	6.0919	1.11556	0.708894	213.115	Negative	m-H	0
221	4.09947	80.0675	8.75718	6.14254	3.6584	41.8694	16.7007	5.75241	4.43481	3.98987	34.5238	9.39133	2.10954	4.3228	95.2617	26.3336	0	10.8691	5.56193	56.9045	53.4735	0	6.49569	4.20117	53.2922	12.8232	0	5.4621	11.3435	136.103	17.0649	0	81.0748	Positive	m+H	0
222	378.776	328.227	8.49643	7.71453	9.94401	2.89021	2.42627	16.5803	12.9245	15.7574	3.14507	NaN	10.8974	11.4309	9.01238	4.42161	2.66064	8.39806	8.44478	7.37098	1.47716	1.28025	20.325	98.4886	122.759	3.02264	37.7809	89.5153	13.2101	54.6464	4.04331	1.00003	328.223	Negative	m-H	1
222	242.766	196.126	9.95123	10.5681	7.76097	4.25917	3.48746	9.64114	11.0481	8.9266	3.35885	2.18162	10.5375	9.72337	7.01988	2.56837	2.29012	10.6997	8.42584	5.41305	1.73677	1.41372	11.636	8.83134	5.44075	2.19262	1.02519	8.85314	8.73151	5.22238	2.85661	1.13306	220.119	Positive	m+Na	1
223	543.068	165.937	9.22385	9.44179	7.83862	1.92099	1.61024	6.56176	9.32382	9.66708	1.45052	NaN	10.4297	8.51774	7.97169	0.55025	0.606181	9.0949	9.6413	5.35283	0.498829	0.354497	9.72878	8.66636	5.02841	0.5505	0.449409	9.39734	10.7573	3.59143	0.581736	0.0610624	164.93	Negative	m-H	0
223	304.149	527.255	93.5746	118.709	87.1863	54.2888	42.2507	79.5847	117.827	120.876	50.2025	26.9827	102.216	105.901	76.5534	45.1168	26.5477	106.287	100.118	53.0978	30.0395	28.2004	109.545	95.9704	62.4683	33.2415	22.9675	114.443	87.7583	59.1283	41.1739	22.2326	528.262	Positive	m+H	0
224	514.444	250.125	8.81145	11.1299	6.30171	1.42206	2.45786	4.5766	9.84798	5.67059	1.61834	NaN	7.51364	9.57456	6.20388	1.66144	0.976298	12.9708	11.7929	5.10631	2.20266	1.23188	10.7804	7.91508	4.5662	1.10943	1.07108	5.99546	9.60409	2.69745	1.31474	0.548414	249.117	Negative	m-H	0
224	468.557	227.203	28.5151	32.376	20.1402	7.32802	3.52999	25.171	30.4931	20.404	4.87668	2.57844	28.7075	24.6207	14.6536	5.22794	2.00905	28.3098	23.7232	8.5271	2.98545	1.21001	27.5855	22.7142	10.1559	3.29965	1.90507	26.9875	23.1385	6.88375	4.35585	2.25289	250.193	Positive	m+Na	0
225	49.118	116.012	7.97361	9.33581	10.1517	6.0192	4.27565	6.19551	6.73496	5.71024	3.30368	NaN	7.962	6.2416	6.36645	1.82454	2.60295	10.6469	8.51669	7.6804	4.19854	3.13197	6.00621	7.5569	7.23827	3.29652	1.77744	6.88346	8.19689	5.3607	2.66698	1.67847	116.008	Negative	m-H	1
225	459.872	352.268	12.5018	15.0912	9.39938	3.15608	1.43973	10.0661	14.157	9.59345	1.11876	1.27384	15.0958	10.7066	6.41978	1.21112	1.31052	12.0951	11.9183	2.44387	1.98296	0.710631	14.2088	11.6203	5.39056	1.73228	0.173443	12.1555	10.8953	3.45944	1.47175	1.03483	354.278	Positive	m+H	1
226	228.915	260.081	3.53058	5.87763	5.6016	5.19159	5.71803	5.55306	8.72053	7.50479	5.47453	NaN	4.60097	4.68889	4.64323	1.8059	2.6327	6.7274	7.68407	6.25096	4.11574	2.07021	8.39908	12.7801	12.1647	3.39653	5.77396	4.20639	4.79958	6.48111	1.84834	1.03484	259.074	Negative	m-H	0
226	456.743	255.269	7.40648	8.04578	6.27666	1.53218	0.218741	6.40681	7.83826	3.67057	0.724515	0.237539	6.48116	6.81203	2.88145	0.657366	0.159441	7.32426	6.2163	1.91479	0.540234	0.0645062	6.52174	5.21601	1.9106	0.522528	0.0347317	7.16727	5.60702	1.38026	0.346499	0.0916642	278.258	Positive	m+Na	0
227	211.363	422.167	21.4266	31.482	33.6589	29.4041	30.0351	23.7424	32.093	31.7036	25.002	NaN	22.7188	23.3848	22.8541	24.6403	19.2854	27.0665	32.6564	33.3984	25.5647	18.2215	36.2345	33.7504	33.7496	20.3948	19.1842	16.815	27.5275	19.6328	21.6409	9.82469	421.16	Negative	m-H	0
227	87.2785	187.079	686.893	924.045	724.078	734.048	484.115	809.059	1337.8	921.103	678.521	631.856	475.491	607.72	414.101	284.228	274.42	1441.9	1171.6	718.112	556.549	302.49	1257.67	911.458	814.32	561.53	401.488	482.951	642.172	599.866	302.962	202.104	205.113	Positive	m+NH4	0
228	480.831	284.274	101.827	89.8493	98.144	41.4984	50.0489	98.5257	91.1348	100.524	38.8178	NaN	95.3317	85.9539	87.6225	42.7465	41.5559	85.5787	97.6346	87.7511	36.4878	33.0235	87.59	86.4328	77.9436	41.0115	27.3276	71.1464	93.7665	68.0101	50.3128	19.5459	283.267	Negative	m-H	0
228	40.6025	128.142	7.85988	10.4575	7.14037	4.27339	1.48617	6.21415	6.4951	6.43243	0.567527	0.660633	8.17097	6.78776	6.43352	2.76836	0.900427	8.61414	8.4786	4.0333	1.75552	0.596802	5.9126	5.48612	3.86598	1.35119	0.295675	6.05336	10.913	10.5157	2.16648	0.752999	129.149	Positive	m+H	0
229	392.932	252.105	5.59565	6.42957	5.45169	2.36553	2.27712	6.61097	4.799	5.72758	1.61645	NaN	8.46552	3.98544	4.99251	1.99031	2.0642	7.90395	7.93807	5.62458	1.05746	1.26525	4.84639	5.79862	3.87232	1.24272	1.69024	6.56917	6.91572	3.35209	2.12973	0.986736	252.101	Negative	m-H	1
229	365.758	176.064	183.899	121.058	49.5225	10.739	2.25945	84.0023	119.339	170.437	5.232	1.13672	159.457	138.942	20.8903	3.90093	1.43275	133.655	75.8295	11.1023	2.34164	0.940858	119.272	75.7134	15.6799	0.935242	0.797172	118.77	109.815	13.1878	1.75422	1.52276	177.071	Positive	m+H	0
230	285.929	250.099	14.3354	15.2182	12.8862	6.8768	8.70162	13.911	13.3032	14.3714	5.76839	NaN	14.568	14.0383	13.3558	4.77898	5.84147	18.9591	17.7938	12.8702	5.41899	5.70401	15.5232	15.1132	11.2876	5.44806	2.77164	15.8513	17.3474	10.348	5.72516	1.38654	249.091	Negative	m-H	0
230	37.4948	118.524	38.9198	60.4422	44.5239	26.2841	11.8336	53.2575	65.5917	42.9038	15.2395	7.60582	47.8118	45.7443	33.6658	15.5839	2.29364	52.6955	45.6329	24.9774	10.7116	5.63197	59.9586	48.1273	24.3551	6.19392	2.57595	36.2885	42.7571	21.2587	3.36429	1.43866	119.532	Positive	m+H	0
231	58.8484	130.028	30.4216	33.3821	26.4449	20.9129	16.3019	32.9888	30.2504	37.5091	17.8302	NaN	33.7425	28.9723	31.6896	18.2275	13.0054	38.6311	31.3148	28.0363	18.5585	15.2962	36.2987	34.5224	30.3782	15.8092	12.8207	37.3081	36.3989	25.9333	17.5634	8.94498	129.021	Negative	m-H	0
231	242.78	196.126	78.0331	86.4451	59.9495	32.8153	24.3461	82.9314	87.0279	67.7121	27.3119	16.3361	80.21	75.7777	51.9219	21.1361	16.0044	78.208	69.2537	43.6678	17.5669	9.16631	77.4198	57.6981	31.799	18.1964	7.29306	65.0337	65.4665	37.8137	18.2888	7.78669	219.115	Positive	m+Na	0
232	43.3243	196.057	3.56377	5.60728	5.85362	4.75119	3.23318	5.23271	1.77236	6.45615	2.71048	NaN	5.35606	5.18378	6.64033	5.7026	2.61111	5.26832	6.08935	4.43688	2.36268	2.97631	4.85291	6.88927	7.56285	3.27539	1.77463	5.70186	9.02758	5.37365	4.50125	3.03396	195.049	Negative	m-H	0
232	132.558	198.067	7.64471	15.9277	7.00071	3.69896	3.82465	7.80565	9.94418	9.50137	5.2798	3.70986	6.95417	10.7615	8.44347	3.96651	1.52342	9.51413	8.16495	5.40515	4.33583	1.70722	7.55555	7.20369	3.10504	2.06322	3.29732	6.99313	6.51247	5.60099	4.18207	2.1266	199.074	Positive	m+H	0
233	285.763	448.159	18.336	19.7988	11.5336	12.4363	13.7853	18.0952	18.307	19.9206	13.1892	NaN	18.0533	15.1717	17.3102	11.7719	11.8972	18.8036	21.9813	17.3953	12.0735	7.80473	21.4224	16.0684	19.5211	15.1889	7.90364	19.022	16.9542	15.802	9.75494	3.6988	447.152	Negative	m-H	0
233	548.465	203.961	38.7115	30.923	16.8834	2.46545	0.217103	35.1277	28.9013	13.6455	0.459073	0	34.6495	25.1022	6.86795	0.481356	0.0637968	31.8112	22.021	1.90187	0.427319	0.0644928	30.1664	21.8592	3.58701	0.171765	0	29.3062	20.9075	1.41464	0.582051	0	204.968	Positive	m+H	0
234	233.091	313.134	2.2278	4.04216	4.07392	2.85559	3.72305	4.61905	8.0697	7.64049	6.24404	NaN	2.88855	2.60255	1.92174	1.64882	1.58204	4.11751	4.08073	4.24748	3.08747	1.67966	7.31615	5.58539	5.22626	3.54568	2.34889	2.11451	3.21287	2.83771	1.92809	1.14632	312.127	Negative	m-H	0
234	56.4752	292.021	103.386	114.438	92.1914	73.8927	61.5249	113.42	127.862	104.764	80.0112	53.9096	108.679	94.8162	80.2547	64.5349	37.3999	111.957	96.6085	73.4045	67.0556	39.1768	120.991	98.9554	74.1178	56.9454	44.5899	94.1062	95.14	76.2571	49.2546	34.6259	293.028	Positive	m+H	0
235	555.064	181.872	15.4893	16.9761	17.4297	5.19876	4.88235	15.6939	15.3861	16.3895	3.99833	NaN	18.6177	14.7193	14.1374	3.02599	3.57671	15.3784	16.9078	13.1816	3.55961	2.88574	17.6889	14.9139	10.4592	2.68553	1.82974	15.2834	17.5906	7.85514	3.80645	1.93664	180.865	Negative	m-H	0
235	548.361	219.97	4.91791	5.91021	4.36893	0.630384	0.0723678	4.5932	5.36186	3.8085	0.212116	0.0335201	5.04947	4.63948	1.7796	0.309431	0.031935	4.14962	5.34473	0.846873	0.10683	0.0322386	5.26925	3.72721	1.23181	0	0.103545	4.44521	5.40739	0.512786	0.102823	0	221.98	Positive	m+H	1
236	385.256	358.202	9.78998	5.72866	5.42254	4.50013	3.83948	6.00778	3.3941	10.6511	1.23356	NaN	27.6482	13.9384	27.0549	10.4113	15.0975	6.15357	10.0484	4.54005	2.637	2.83243	2.31324	6.07207	6.79271	3.04773	2.07864	22.5215	28.6023	17.7112	20.1536	10.9518	358.198	Negative	m-H	1
236	38.5306	94.0054	5.90884	4.42115	5.92752	2.09655	2.03171	4.34444	6.08741	5.48219	2.50435	1.29471	6.93785	5.09153	4.67949	3.76823	1.92376	5.35993	5.37665	2.44623	2.21852	0.644628	4.69026	5.10703	5.89329	1.88892	1.48992	7.77062	7.53514	7.04381	2.303	0.740832	113.043	Positive	m+NH4	1
237	379.026	328.227	42.9084	43.4841	44.5157	16.6617	14.6494	77.721	67.3077	88.401	19.9204	NaN	56.497	52.1617	42.863	19.5904	16.1881	44.4943	42.3897	38.2954	9.71035	6.67143	99.0646	454.196	578.917	16.0419	169.773	412.543	61.3082	263.742	20.8686	5.61946	327.22	Negative	m-H	0
237	41.6642	128.144	26.0156	31.9974	22.8904	18.2623	13.9152	19.4733	21.2702	23.7375	12.4594	7.30685	28.5706	24.8957	26.3499	17.8177	11.0635	30.4815	24.9182	16.5457	15.9986	7.90583	19.6245	15.9374	16.209	8.79919	5.37833	25.9307	37.2138	28.0396	17.271	9.6869	146.178	Positive	m+NH4	0
238	176.889	444.201	15.1675	16.2956	17.6044	17.1912	14.5123	14.8508	16.1006	18.5411	11.1864	NaN	17.6501	15.0009	21.645	17.7237	17.0844	20.9339	20.6834	16.7878	13.7099	10.3035	14.0803	17.0546	19.09	15.1105	8.53819	23.3568	21.7837	16.0007	17.7867	9.2788	443.194	Negative	m-H	0
238	380.133	350.215	41.6162	48.5557	33.8466	13.4045	6.86376	60.75	65.8755	63.0216	12.5805	6.43693	50.3613	47.3615	24.5645	11.7758	5.26292	44.4559	35.9102	13.7551	10.4278	2.21537	89.1145	327.042	241.939	5.97438	81.2158	331.11	49.4259	99.5201	11.9199	6.12889	351.223	Positive	m+H	0
239	198.747	137.025	3.2197	3.8992	4.93958	2.12041	2.82731	4.57237	4.34278	4.57659	1.93801	NaN	4.22051	4.04347	3.44056	1.17033	1.68069	4.05003	5.45615	5.51779	1.17702	1.51583	5.59776	4.26827	3.92081	2.36513	0.612671	2.82417	4.53817	2.71022	1.70318	0.518749	136.018	Negative	m-H	0
239	43.2303	156.139	11.44	14.6058	9.08688	8.29449	7.01989	13.3244	7.00894	7.52411	6.98885	5.02092	28.2271	25.5528	18.9324	23.5653	12.3952	13.1953	9.85839	8.52369	7.36295	4.6388	8.77535	24.1833	27.515	11.4066	10.7613	25.3183	30.4547	26.2108	14.0582	10.5758	157.147	Positive	m+H	0
240	332.374	544.183	0.450297	0.868638	1.06955	0.69417	0.547394	6.93728	6.38868	7.79418	3.49027	NaN	1.79641	1.01839	1.25362	0.549358	0.360206	0.809412	1.38636	0.569705	0.589799	0.457622	10.9337	14.0932	60.9864	3.08284	20.7238	15.1315	0.825471	7.52438	0.241515	0.437105	543.175	Negative	m-H	0
240	56.9863	292.021	22.1614	23.6325	21.8794	14.6545	9.11641	23.2194	29.2949	24.2948	13.3182	10.3607	20.9104	19.8671	14.0307	14.2694	6.80137	23.3269	19.8178	14.1006	13.343	7.51037	26.7002	22.5565	16.5831	10.4311	8.2877	15.6867	20.7762	7.66689	9.29559	7.97883	294.031	Positive	m+H	1
241	221.093	338.102	11.7543	34.0685	58.1421	34.7977	45.6344	51.8941	51.7351	54.5616	43.3984	NaN	90.4075	78.8448	78.1092	79.3828	62.4758	61.7472	47.5445	50.8705	24.6984	9.63273	48.8445	44.8748	46.5399	33.3805	14.8639	56.149	105.056	71.5904	61.7188	39.6019	337.095	Negative	m-H	0
241	268.487	591.378	49.664	55.361	35.7413	27.9902	18.7289	60.8119	57.9886	49.2121	27.1425	13.5385	57.0257	49.9855	42.9568	21.6711	11.0758	60.3431	47.7222	19.4528	10.7263	7.06924	56.8795	44.5933	33.341	16.1731	7.26929	52.1385	46.3105	28.7539	20.9871	11.0173	592.385	Positive	m+H	0
242	264.066	393.203	7.18197	5.75223	6.23949	6.65801	4.98047	5.84512	4.30525	5.90502	2.83297	NaN	10.942	9.95068	8.88825	5.47552	6.64431	8.56696	6.47293	7.88303	5.09889	3.7344	5.37928	6.43445	7.99832	6.98853	2.73952	6.62521	11.4342	8.41486	8.04475	3.76373	392.195	Negative	m-H	0
242	131.546	158.074	11.0969	18.7531	8.22887	3.23687	2.77918	7.20181	14.2894	10.6436	5.35613	3.29364	10.0697	11.8617	11.1658	4.04265	2.19787	10.3381	10.9846	4.72199	5.15238	1.49303	9.21543	10.7099	3.89023	2.13051	2.03403	9.86538	8.70922	6.46168	3.70464	1.25271	159.081	Positive	m+H	0
243	557.244	173.841	31.4479	32.93	28.6987	10.9849	8.66409	32.6049	35.5794	31.7924	8.5096	NaN	34.5086	32.5521	26.8471	7.73336	7.31412	32.1811	34.5542	24.1596	0	5.47427	35.7121	30.6584	20.0102	0	5.01437	30.9448	30.5953	15.0131	7.73719	0	172.833	Negative	m-H	0
243	42.2292	178.029	22.3184	12.6267	9.52389	16.1595	13.8685	25.1073	26.8123	20.123	12.4251	9.01206	19.879	18.1611	15.8112	13.3033	6.53365	42.4549	19.5254	15.685	10.8579	5.9278	23.0168	19.3538	13.9358	8.40626	7.44252	14.2627	34.5262	22.3711	7.46212	4.5229	179.036	Positive	m+H	0
244	35.4041	159.984	6.05827	15.8798	23.1358	16.5386	15.5445	10.0993	14.9585	16.709	15.161	NaN	6.8798	10.3324	12.3742	16.19	9.96183	15.0627	15.0894	16.8194	11.3052	12.6772	14.548	14.6852	12.819	12.6853	7.93336	6.98702	2.75335	12.3496	9.77588	5.56325	158.977	Negative	m-H	0
244	469.614	243.199	5.64824	9.70273	6.53037	4.67867	2.91112	6.06398	8.35994	6.76535	2.7409	2.51432	7.98696	7.0938	6.12844	3.56067	1.691	6.36374	8.41597	4.96189	2.33804	1.51747	7.99912	6.17067	5.19626	2.76962	2.30777	7.2733	7.00762	3.56444	3.59553	2.61392	244.206	Positive	m+H	0
245	387.39	502.277	14.8105	15.6608	12.8302	6.27259	5.51006	16.6845	13.0503	14.6443	7.18924	NaN	10.6252	5.26871	8.75054	2.87388	2.02312	12.6128	15.1872	11.4497	6.42101	3.79323	16.1136	14.834	20.09	3.97529	0.450403	2.56778	8.08433	2.67854	2.77559	0.857138	502.273	Negative	m-H	1
245	451.158	383.193	29.317	30.6166	21.9588	7.59441	1.38525	23.9037	30.9142	21.0055	3.87529	2.08038	30.3557	27.5455	15.2767	2.69936	0.843351	30.1658	23.3051	7.00404	2.91798	0.709934	28.224	22.9597	8.57506	2.99585	0.976673	27.697	24.3165	6.07839	2.28718	1.37454	384.2	Positive	m+H	0
246	553.902	149.909	13.3246	9.50527	9.21982	2.16665	2.2038	12.4104	10.7382	9.28168	1.61013	NaN	12.0799	11.005	8.1444	1.30622	1.37653	10.1633	11.1027	7.61679	0.89086	1.2308	10.7951	9.01582	5.80495	0.619737	0.276517	10.3646	9.8136	3.69396	1.47866	0.336381	148.902	Negative	m-H	0
246	311.756	70.0375	6.13531	7.55122	4.86668	2.96193	2.16217	5.59885	6.36423	8.14295	2.56663	1.44735	7.00216	6.85551	3.58725	2.45693	1.91612	7.57898	4.87536	2.52782	2.01548	1.76475	6.30547	5.35853	3.25723	1.78256	1.52988	7.63751	6.09167	2.67299	2.77842	2.26119	71.0448	Positive	m+H	0
247	199.484	152.049	5.2203	6.28817	6.13523	3.69371	2.93121	8.07119	9.5099	10.0042	3.32317	NaN	6.6909	6.62677	5.50724	2.54128	2.32408	7.72564	7.05407	7.26861	1.72205	1.6468	10.3182	6.16201	5.66068	2.95115	1.66391	6.18065	6.58326	4.58917	1.89196	0.842498	151.042	Negative	m-H	0
247	16.8815	76.027	95.5203	130.282	88.6881	76.6643	58.0813	92.2897	125.212	94.4322	79.2906	40.9861	116.179	108.674	80.6163	67.4685	24.0332	287.716	101.213	72.8022	92.216	28.4287	125.117	88.4917	77.1867	55.3856	23.4892	116.556	272.49	246.346	59.1729	21.2989	77.0343	Positive	m+H	0
248	237.159	145.055	5.46713	7.46004	5.94668	4.38132	2.75677	7.14789	8.83572	8.1741	2.58159	NaN	5.02077	5.56812	4.22598	2.47793	1.73452	7.47647	9.40363	7.0857	1.74864	1.68403	9.51295	17.0797	15.6975	2.72009	3.9737	10.0105	5.61803	6.56403	2.06998	0.737244	144.047	Negative	m-H	0
248	386.442	568.287	40.9761	57.9055	41.9229	24.357	17.2376	55.7737	47.4299	56.1967	31.5984	16.375	37.8261	28.7585	32.6139	16.6286	11.9788	49.2051	44.925	24.1518	16.3918	12.952	67.2385	24.4895	15.2847	14.1733	9.76163	24.5152	31.1541	16.496	16.2795	15.476	569.294	Positive	m+H	0
249	35.4101	161.983	2.40059	5.59421	10.1744	6.01245	5.5348	3.30942	7.32369	7.48976	5.0369	NaN	0.112565	4.04584	4.92633	5.39916	3.89779	7.11629	6.82137	7.69102	4.79384	4.23967	6.02042	5.43348	6.388	3.98854	3.1068	0.248336	11.8608	4.90919	3.6744	2.11297	160.975	Negative	m-H	0
249	365.778	176.064	23.6364	15.4086	6.0122	1.26427	0.322778	10.2966	14.2625	21.1138	0.389035	0.167024	19.5073	16.8339	2.62057	0.452826	0.13025	16.8915	10.0529	1.52007	0.486978	0.175966	14.3608	9.86362	1.7899	0.277109	0.311937	16.1297	12.852	2.07466	0.413605	0.0951724	178.075	Positive	m+H	1
250	555.455	260.022	7.88694	6.96328	6.173	1.86902	0	7.82933	6.24508	7.1154	0	NaN	8.41651	6.59059	5.37785	1.50943	0	6.4086	6.77812	4.63054	0.711218	1.13763	7.60127	5.49726	5.14834	1.07464	0.45346	5.59629	7.50877	3.13111	1.64214	0.0305208	259.015	Negative	m-H	0
250	548.179	421.871	45.5086	41.6094	26.9497	7.44678	2.06532	40.3963	45.1184	25.2056	3.65537	1.29008	44.2414	40.2083	14.5558	2.78116	1.007	40.9347	35.6961	5.4232	1.42638	0.358897	42.0776	33.3651	10.8466	0.895204	1.45135	43.3327	31.5602	5.79373	2.61476	0.950872	422.878	Positive	m+H	0
251	386.239	442.256	27.0168	22.1258	16.6019	12.8733	11.572	19.9246	11.6513	16.4532	4.81466	NaN	30.2898	23.0387	23.427	7.38376	13.2201	30.9107	29.2158	19.7837	8.64288	6.46697	10.3868	17.3377	12.6925	7.66212	6.75574	23.205	28.9859	21.4324	18.9235	7.16083	441.249	Negative	m-H	0
251	13.7392	213.092	471.493	628.836	367.081	328.536	213.08	430.667	614.594	385.131	339.166	153.539	544.333	498.495	336.436	281.269	88.1439	477.085	436.166	311.405	374.24	105.111	611.081	388.515	324.599	216.208	86.1318	575.82	465.097	421.233	223.25	72.2131	214.1	Positive	m+H	0
252	212.976	173.107	5.10275	5.54805	2.50934	2.61459	1.93228	5.03496	1.76206	3.5985	1.23596	NaN	7.41619	6.16019	6.3709	4.10169	3.33939	3.33605	4.76266	4.55371	1.45781	1.76048	3.64671	8.87161	10.0999	3.05956	3.45867	11.7725	9.12587	8.46073	4.26215	1.46034	172.1	Negative	m-H	0
252	296.552	418.187	33.0631	39.3682	36.2302	30.9799	28.343	43.1107	45.2201	41.8931	22.6391	13.6055	84.8316	62.8722	51.5131	37.2178	25.4833	64.8405	60.6947	31.779	21.9256	15.8052	39.8998	49.5317	30.7045	23.2358	15.6332	78.5148	83.3635	44.3014	43.5538	32.8233	441.176	Positive	m+Na	0
253	257.758	150.054	5.50732	4.62763	4.13551	4.10093	3.41169	5.64708	4.96121	4.33531	4.0993	NaN	4.65224	4.31541	4.85381	3.58455	3.20991	4.58128	5.85306	4.69608	2.62758	2.55412	6.52095	4.97311	5.75145	3.65401	2.21575	5.30633	4.31938	4.61717	3.65871	2.13423	149.047	Negative	m-H	0
253	182.027	583.198	3.38081	5.91418	3.91538	4.63921	3.27348	6.43901	4.20253	4.89265	2.51773	3.28187	16.1307	14.4125	10.4034	11.3377	8.49983	4.62134	4.88842	4.14548	1.9733	2.6713	3.51363	8.55111	10.1092	9.35495	4.44496	8.38957	17.0863	8.82104	12.1995	9.56109	584.205	Positive	m+H	0
254	555.046	179.875	12.9462	13.1589	13.0901	3.89681	3.93957	13.7054	13.6986	14.6806	3.40215	NaN	14.3467	14.8292	13.2331	2.37466	3.28036	13.4733	13.3914	10.1063	2.25737	1.93483	13.1501	12.8065	8.71609	1.94309	1.44998	11.9367	11.7419	6.12021	2.8574	1.1316	178.867	Negative	m-H	0
254	483.482	337.343	57.1041	59.3625	44.5753	18.0778	10.538	48.0177	56.7157	43.3304	13.52	8.78535	57.292	50.8645	34.0404	14.5415	7.73395	58.775	45.7118	22.2108	8.76394	7.84805	56.8329	45.4274	24.6533	6.85123	5.22754	54.0706	46.8874	19.226	12.983	7.70921	361.335	Positive	m+Na	1
255	267.813	138.033	13.6796	15.7729	18.4516	8.75743	7.01988	18.9383	16.5586	27.4519	2.24282	NaN	33.5545	37.4206	19.8688	8.06656	4.90165	21.2863	17.927	17.3494	4.24846	5.48396	15.4537	20.769	16.4732	3.01379	3.05131	24.6285	28.4579	13.8101	5.6518	1.8914	137.026	Negative	m-H	0
255	356.077	287.295	15.2089	14.6949	12.4475	1.58581	0.978432	9.92	15.7121	8.60617	2.36499	0.734211	12.5024	8.55664	2.38839	0.526563	0.330853	13.3698	12.2571	4.48224	0.861758	0.307301	16.2077	7.03289	3.72713	0.490695	0.419727	9.58151	8.16293	2.77805	0.487932	0.640589	288.303	Positive	m+H	0
256	521.843	340.209	24.719	97.4851	103.669	33.6969	41.6801	27.2162	94.7405	108.923	20.4519	NaN	21.3838	89.5603	96.9384	32.4645	26.6281	33.4346	104.84	77.0844	24.9848	18.0459	117.11	107.561	81.544	24.4753	13.7776	80.4972	105.266	71.7979	29.6135	10.4852	339.202	Negative	m-H	0
256	547.499	417.876	36.9318	33.9239	20.3817	6.11504	1.95662	32.8244	34.0329	18.583	2.38367	1.07084	37.1347	31.6464	11.0413	2.23417	0.543569	31.473	30.1186	4.33312	1.14111	0.90268	35.3208	28.8516	8.25904	0.895204	1.08292	34.4834	27.2857	4.13275	2.46749	0.460099	418.883	Positive	m+H	0
257	556.075	139.88	20.7483	22.1965	18.6249	5.48701	0	18.3557	21.1361	19.8028	0	NaN	20.9978	19.6276	17.5944	2.88118	0	20.0743	20.5744	13.0131	2.39989	1.83212	19.0129	18.5925	10.5764	1.99653	1.58634	18.2861	19.9852	8.3996	4.27944	1.19446	138.873	Negative	m-H	0
257	316.741	536.249	31.8787	43.8483	29.3092	15.5284	10.0402	30.0924	41.9174	37.2812	16.9726	9.10426	33.4115	36.3317	19.3751	12.1852	6.85538	36.3033	35.6332	13.9937	9.94098	6.18506	39.1963	31.7699	19.5176	9.65439	5.65955	42.0457	30.5237	16.4028	12.6489	6.39166	537.256	Positive	m+H	0
258	415.754	319.989	41.0077	44.3973	40.4307	5.45992	2.90842	43.9016	41.9113	38.8203	2.59017	NaN	45.3308	43.1095	34.3387	2.48326	3.36402	42.0191	40.0349	29.4714	1.26555	0.745779	46.3964	41.6983	17.3746	1.3324	0.776236	40.8024	40.4138	14.3098	1.71304	0.365847	318.982	Negative	m-H	0
258	365.751	148.031	199.609	145.995	58.4561	10.6643	1.79321	94.9397	141.791	199.654	4.19979	1.03555	185.261	166.994	22.1192	3.35377	0.716374	151.159	98.6407	10.9961	2.53767	0.639264	143.292	98.3113	13.9692	1.03916	1.19811	143.607	129.035	11.4925	1.9921	1.55448	149.038	Positive	m+H	0
259	552.932	113.95	8.4746	7.46315	4.68978	1.09293	0.833375	7.02756	6.04305	4.99567	0.46962	NaN	8.02511	6.30116	4.22689	0.313656	0.323752	8.10259	6.63855	3.60553	0.397312	0.451869	6.5672	5.47447	2.30572	0.344298	0.315	6.91834	6.42553	2.59364	0.411376	0.1529	112.942	Negative	m-H	0
259	275.76	596.209	10.9094	10.6423	8.52606	6.8804	7.96878	10.959	13.0539	9.54734	7.20596	7.26121	10.0431	9.88511	9.46917	6.22859	3.65207	13.8641	8.41425	10.3157	0.477992	2.48343	16.6056	11.4829	9.75974	5.54243	5.21211	12.5939	7.37633	10.1419	5.02984	5.47336	597.217	Positive	m+H	0
260	463.05	242.227	10.0876	9.44154	9.80997	3.47979	2.34924	9.94499	10.305	10.8449	2.00583	NaN	10.8291	10.8056	9.2037	4.06991	2.81834	9.0452	9.58768	7.94146	2.65451	2.17534	9.71715	9.37233	7.04558	2.97755	1.52242	8.83962	9.17219	6.47059	2.68806	1.42872	241.219	Negative	m-H	0
260	157.392	303.142	6.45827	9.27513	6.83955	6.70268	5.173	10.1739	9.8283	7.80693	5.60864	4.68674	8.48384	6.74295	5.82091	3.77923	3.23262	7.62911	8.51147	6.87071	4.19023	2.54538	11.7832	8.41428	6.54337	3.26247	3.4904	8.06591	6.89085	6.08228	3.80442	2.16406	304.149	Positive	m+H	0
261	481.508	284.275	21.866	17.9861	19.4028	8.95189	9.60324	21.0293	19.8431	19.7285	7.43618	NaN	19.2101	17.0123	19.0442	7.72028	9.00054	17.8602	20.2408	19.135	7.63745	5.88523	18.0105	16.9426	15.92	8.25157	4.95822	15.1457	19.9773	13.6467	10.5032	3.77294	284.271	Negative	m-H	1
261	304.158	526.753	172.413	202.518	155.168	99.3257	73.9283	148.348	205.391	218.749	87.2941	47.172	186.639	195.946	131.328	85.2317	47.8832	199.554	175.331	94.9777	54.7002	49.9581	204.225	167.678	106.66	50.6353	39.4663	195.113	148.46	107.666	76.4861	38.7361	527.76	Positive	m+H	0
262	211.332	432.201	160.536	200.818	211.924	190.235	187.944	208.424	239.312	195.941	172.436	NaN	197.881	177.556	192.003	154.511	134.334	226.205	227.916	230.255	150.011	121.499	237.523	220.885	218.382	140.87	112.277	175.016	194.448	188.903	136.202	75.4155	431.194	Negative	m-H	0
262	201.599	442.293	12.4403	15.0899	6.56806	7.61194	6.54276	15.5719	7.59794	8.72771	6.2107	4.34095	25.9834	24.0387	17.6095	14.0996	11.2287	12.5989	8.61081	8.15382	5.96127	5.78366	10.8472	11.0579	16.2156	11.2449	5.46788	7.45539	25.3828	5.33907	14.4838	9.12496	443.3	Positive	m+H	0
263	407.029	310.216	54.8749	48.6963	42.0937	15.7525	14.5301	99.6052	54.4013	89.819	14.0399	NaN	74.4389	55.4722	55.0308	17.8101	17.1052	47.3996	55.2453	40.8796	6.86137	4.52951	93.8484	116.456	115.184	12.1932	16.7423	106.535	74.3365	70.1793	13.3609	3.56945	309.209	Negative	m-H	0
263	555.007	257.928	40.7092	46.926	29.7958	9.51309	2.09171	35.6966	42.4197	26.9662	3.85765	1.09523	46.7103	39.6017	14.3434	2.33481	0.862242	41.0105	37.6346	8.7323	1.91399	1.22152	45.0344	33.5575	9.6649	0.952138	1.13701	39.7748	31.5469	6.72031	2.0901	0.825183	258.936	Positive	m+H	0
264	166.471	122.039	7.48365	10.1377	9.15429	5.6899	4.98606	8.35669	11.0955	9.22702	4.26506	NaN	9.17031	7.90917	7.58125	3.91263	3.82234	9.96012	8.78314	8.83515	2.70313	3.98217	10.1498	10.1711	8.37464	4.48118	2.57368	9.27356	8.60538	8.01188	3.8484	1.69077	121.032	Negative	m-H	0
264	53.51	165.67	4.35944	4.31282	2.13113	5.60126	2.8035	1.9148	1.66497	4.19893	0.584776	1.00179	10.9056	9.5687	3.97708	2.49727	1.79116	8.08688	2.97639	1.11612	2.14641	0.540565	2.52457	6.87228	10.7586	1.13273	1.68418	17.5251	12.6606	8.43257	1.74359	0.503449	166.677	Positive	m+H	0
265	337.889	414.227	10.4148	11.2634	10.6702	6.35451	5.49946	10.2267	14.0936	10.3006	4.00952	NaN	12.5937	11.4942	11.2768	7.18628	4.22906	13.3258	13.0168	9.62402	6.37792	3.08963	12.2588	11.2638	9.55965	6.22627	3.13983	11.9033	12.0058	9.95359	8.95506	2.52243	414.223	Negative	m-H	1
265	310.46	69.8091	1.77511	4.73141	1.51999	0.942898	0.263357	2.24793	3.44621	7.56117	0.328682	0.141637	4.31703	6.20037	3.94938	0.946617	0.397591	5.03324	5.29458	1.03928	0.826977	0.394919	6.16897	5.1633	3.57623	0.60358	0.326434	5.44691	3.71902	0.781506	0.577778	0.548179	70.8164	Positive	m+H	0
266	332.345	194.097	5.30049	3.53341	4.89142	3.26472	3.34813	4.02679	3.53322	5.11184	1.83107	NaN	7.52929	5.43874	8.01556	4.08845	5.23505	5.38796	6.93595	5.02106	2.21472	1.42471	3.51077	3.08178	3.54712	2.53344	1.01043	8.53702	9.39379	7.3577	6.53394	2.41344	193.089	Negative	m-H	0
266	549.519	265.956	76.7003	81.4992	43.7675	9.6316	1.5383	66.8272	77.0992	38.3978	2.3414	0.101764	80.5661	67.7692	21.1084	1.56606	0.0958047	68.4632	64.0131	9.6815	0.360442	0.293754	74.6489	58.1284	13.7886	0.278476	0.174625	71.9854	56.851	8.18296	1.04072	0.309949	267.967	Positive	m+H	1
267	244.165	128.086	7.64486	7.67943	7.66161	5.28312	4.28154	8.00755	9.77123	10.1979	3.80665	NaN	8.7168	11.5293	10.5982	6.48916	4.36725	7.1246	8.59868	7.00873	3.80376	3.84386	8.15762	10.896	10.9141	4.36626	4.4794	11.6563	8.81543	8.52654	5.452	2.6132	173.084	Negative	m+FA-H	0
267	282.945	726.201	26.0742	22.3224	24.0924	22.2156	22.6706	21.757	28.0965	24.617	15.8082	13.0636	40.3841	40.1884	38.5526	30.8575	24.8743	35.994	23.5671	19.9773	0	16.7864	28.9192	31.1526	34.4094	12.6376	15.0364	51.8972	52.569	36.637	34.2984	25.2679	727.208	Positive	m+H	0
268	127.988	138.033	6.68244	7.90367	6.18774	3.73563	4.28545	5.48096	8.09223	9.27715	5.31219	NaN	9.53889	9.16379	15.0927	8.98104	7.2721	7.70262	6.86532	6.75605	3.74703	3.81532	5.72451	17.2798	18.5373	4.66218	4.6504	20.2694	13.4562	15.869	7.48015	3.26064	137.026	Negative	m-H	0
268	468.569	390.28	78.2747	97.9727	73.7966	35.774	23.2237	72.8128	92.4241	70.8121	26.6345	19.9171	88.7215	82.8592	58.2694	27.3611	15.8135	90.6148	76.3237	39.2051	25.0442	12.9191	86.7056	69.105	44.5529	22.3753	16.8587	87.6105	69.8618	36.051	29.3939	18.8553	408.314	Positive	m+NH4	0
269	36.4279	372.164	0.0720011	0.0365223	13.8529	0.0883251	0	0.098267	16.741	16.6258	0	NaN	10.0252	0.0699034	14.073	14.2657	7.56009	10.2089	0	0.0908905	0	0.150322	15.0918	13.495	11.2754	0.034423	0.0331825	16.3124	30.8366	11.2652	0	0.101824	371.157	Negative	m-H	0
269	554.139	255.93	66.1388	70.0988	41.9001	12.5658	4.30291	60.5225	70.7239	40.1317	5.70581	1.57313	68.6318	64.6156	23.0064	3.4853	1.24546	60.8696	58.8321	12.5371	2.26396	1.51427	68.7915	55.1018	16.1227	1.51015	1.51602	62.7733	52.5666	9.86586	3.03521	1.28522	256.938	Positive	m+H	0
270	291.564	494.196	5.66535	6.91792	7.8513	4.58715	6.89197	10.728	19.839	15.0763	10.9855	NaN	6.54978	7.46179	6.20172	3.61731	5.63876	7.89076	9.56584	5.53641	3.21612	3.27774	20.7359	21.0975	15.1951	6.81264	9.19515	5.57566	7.90187	3.47781	5.47106	2.76324	541.201	Negative	m+FA-H	2
270	548.476	217.974	51.6083	45.2131	26.6395	5.42371	0.289471	45.4773	44.5378	21.3165	0.84752	0.237883	50.6345	40.5454	12.1702	0.515739	0.0318984	43.4674	38.4027	3.86806	0.0356099	0.0980992	44.9596	32.9167	6.21739	0.309581	0.172569	39.6248	34.1884	2.51325	0.514117	0.0918664	218.981	Positive	m+H	0
271	538.674	396.115	1.88936	7.23753	5.61383	1.54726	1.45605	9.83654	5.85205	5.91831	0.568725	NaN	6.29798	5.83168	4.34393	1.03262	0.849826	5.42027	6.41559	4.61505	1.10627	0.761559	7.04122	5.63774	4.31503	1.09863	0.346609	6.98067	5.99467	4.43424	1.43454	0.428368	395.107	Negative	m-H	0
271	486.7	464.315	23.0568	26.5236	22.6682	9.49734	7.43764	24.2969	23.7001	17.0349	9.32524	5.68074	23.3469	23.4335	19.3324	6.75581	4.89184	25.0096	24.3239	10.8699	6.38316	3.43606	22.0254	19.3253	12.6132	5.47851	4.23284	23.1068	22.1448	9.28284	6.9416	5.37223	465.322	Positive	m+H	0
272	234.023	475.185	1.95655	2.61593	5.07894	3.06831	2.71289	5.95127	8.3689	8.2073	6.64655	NaN	2.6465	2.06741	3.74325	2.51711	2.55688	3.59369	4.5813	3.91936	2.00783	1.64316	9.71241	6.35053	5.66791	4.20119	2.89827	2.41067	2.707	2.26252	1.30639	0.706248	474.177	Negative	m-H	0
272	483.51	337.342	227.282	233.297	173.133	72.3558	44.0116	201.882	222.342	171.724	58.749	37.9905	224.893	204.284	139.856	58.1026	28.8337	225.859	193.055	88.4682	36.8594	28.2381	219.236	179.688	96.8082	32.3104	26.9425	207.511	183.085	79.5049	48.4944	30.5383	360.332	Positive	m+Na	0
273	443.809	292.1	42.9983	40.2153	34.9283	9.12542	7.42213	48.3313	29.7731	37.6465	3.44798	NaN	63.0002	38.9568	42.386	6.05709	5.99662	59.5184	47.1458	26.2931	4.46242	4.69234	27.6435	32.3929	14.2878	4.39906	1.38858	45.9958	53.7371	16.3329	7.43034	3.44963	291.093	Negative	m-H	0
273	468	283.297	6.6372	8.08756	5.08911	1.20853	0.619378	7.23066	7.22449	5.07419	0.670189	0.53638	7.57271	5.47406	3.39517	0.72669	0.350786	6.19761	6.84143	1.347	0.756293	0.129052	5.6072	6.65985	1.84749	0.660754	0.242742	7.6075	5.22085	1.0771	0.519172	0.306212	306.286	Positive	m+Na	0
274	42.8726	133.037	4.12758	5.06022	6.26021	4.20552	3.71052	4.33565	4.26362	4.75557	3.23694	NaN	5.55104	7.44576	5.59636	4.2796	1.8366	5.03979	5.23322	6.30098	3.07113	2.17061	5.78924	3.84714	6.12593	2.53907	1.67143	7.36076	6.21617	6.7657	3.21416	1.39648	132.03	Negative	m-H	0
274	315.435	525.284	23.6566	29.8884	11.7687	12.5915	7.44267	15.8701	26.8098	19.9962	10.2021	3.70025	22.3445	21.0633	13.1562	11.1444	4.04344	25.8585	21.2866	9.38212	5.87675	4.53374	25.7543	17.2325	10.9627	6.92373	3.77838	21.9899	14.3158	10.83	9.0471	4.32379	526.291	Positive	m+H	0
275	263.297	428.205	18.792	18.6043	21.5497	15.1756	15.8287	19.1469	25.2791	18.6949	13.4717	NaN	18.9015	21.5312	18.8088	14.7653	12.6594	21.3594	22.7772	20.0589	10.5821	9.88971	23.2365	20.7917	22.1654	18.299	12.1814	18.7251	19.356	19.9136	16.3068	6.66129	427.198	Negative	m-H	0
275	337.717	458.217	32.994	41.9134	31.6818	18.4921	8.95774	32.8624	46.6236	31.6532	13.8401	10.7439	38.7415	42.0492	25.3195	15.3682	10.0952	41.5855	33.7421	13.7652	10.59	6.5104	37.4519	35.0768	21.5433	9.71499	9.17827	37.9629	37.0251	20.4277	16.1586	9.07366	481.206	Positive	m+Na	0
276	541.122	161.986	8.2302	8.25355	6.27638	0.945928	0.586068	7.70744	7.67803	7.88859	0.169575	NaN	8.92788	7.81231	5.86568	0.384293	0.1938	8.37202	7.88086	4.61383	0.144757	0.195505	8.05274	7.18444	1.51802	0.139534	0.0700879	8.16492	7.30115	2.35461	0.554311	0.0309706	160.979	Negative	m-H	0
276	132.588	116.058	9.22631	18.2307	7.13365	3.07172	2.11163	6.40473	10.8185	10.9774	4.25021	2.33509	9.49389	10.7347	9.81453	3.50888	1.38742	9.79057	9.22108	5.37908	4.2105	0.902047	7.58854	8.95381	3.91405	1.44586	1.61392	9.28958	7.40431	5.14154	2.39924	0.928215	117.065	Positive	m+H	0
277	158.471	326.102	40.713	41.7699	47.4584	42.8468	40.6595	32.0984	33.5393	37.2522	22.0029	NaN	46.0128	37.4092	44.4221	45.9879	32.0151	55.8344	50.1915	44.1231	32.5767	30.6039	31.7168	33.2643	30.0335	22.3095	12.7483	45.3922	56.4015	35.8642	37.9862	16.7805	325.095	Negative	m-H	0
277	387.384	568.286	10.1052	14.7864	10.1042	5.42358	3.9974	12.7412	12.4152	14.7673	6.42904	4.23853	7.87158	6.29346	7.46009	4.33162	1.28398	10.041	12.4303	7.16398	3.84081	2.21005	17.8391	4.74151	3.0338	2.86677	0.902078	3.81049	8.67043	4.50262	4.23326	4.02686	570.296	Positive	m+H	1
278	533.383	324.115	5.47734	15.1262	13.5639	4.50801	3.77582	14.6572	16.7407	12.59	2.84331	NaN	20.2832	13.9281	12.3658	2.93833	2.98856	14.8729	14.8128	9.91052	1.58626	2.25409	18.1647	11.2842	10.8548	2.04762	0.953357	12.833	13.7429	6.28283	3.19793	2.203	323.108	Negative	m-H	0
278	317.146	527.761	808.611	971.755	707.336	420.321	317.466	719.814	969.965	905.105	392.053	205.854	867.696	883.642	551.429	351.713	198.131	913.719	826.947	416.22	278.62	183.078	921.133	747.086	470.612	240.452	174.308	959.444	753.696	441.869	335.181	199.959	528.768	Positive	m+H	0
279	555.046	183.869	9.64976	11.606	11.3807	3.94648	3.03185	11.3013	11.7584	11.8286	3.06178	NaN	11.775	12.0129	10.0157	2.1312	2.80153	11.7815	11.3629	8.30113	2.08702	2.35394	10.9125	9.74946	7.57602	1.51492	1.1755	11.0564	11.6972	5.17881	2.49402	1.15337	182.862	Negative	m-H	0
279	85.9089	220.101	4.14965	10.3884	9.34568	12.439	10.5809	6.69004	13.2671	13.1668	12.4394	10.7459	4.38914	7.43474	8.05783	6.5339	4.4741	10.4254	12.7401	11.8583	11.0984	5.4652	8.82824	10.8994	13.1784	7.38122	8.35948	5.5009	9.89654	11.2205	7.31515	5.34633	221.109	Positive	m+H	0
280	258.817	114.034	7.65046	8.05861	8.16023	6.42139	6.68127	8.88833	10.3675	9.34196	6.27479	NaN	9.65521	7.97007	8.47416	6.19803	4.9662	8.31062	10.2609	8.49562	5.4611	4.31693	10.8856	2.69202	9.94366	7.08972	4.82673	3.07778	8.5863	8.11192	6.51532	3.068	113.027	Negative	m-H	0
280	548.37	166.963	13.8562	15.8631	7.73123	0.87074	0.144553	13.0625	15.8309	5.31192	0.211872	0	14.6226	14.9294	2.87642	0.0686898	0.0637946	11.6223	12.6848	1.00199	0.106718	0	13.6199	11.6364	1.3772	0	0	13.3486	9.65998	0.873861	0	0	169.977	Positive	m+H	2
281	393.999	586.295	10.3369	6.95411	10.2646	3.37324	4.13682	14.9723	13.3297	11.8759	7.5694	NaN	9.49274	7.79058	6.56799	3.58492	5.06273	7.90048	13.2355	8.0146	4.60504	1.99179	15.2794	16.6326	11.769	5.64394	4.00458	5.72832	10.7792	8.3221	3.99189	2.1334	585.287	Negative	m-H	0
281	343.019	256.136	25.5912	26.234	16.4386	5.98734	3.83634	28.1251	19.4424	19.0594	3.91994	2.95211	28.1112	17.219	13.3855	6.73591	3.10964	22.5782	21.5184	7.58725	2.95158	3.84066	22.1128	15.9386	6.22717	2.7762	2.56175	21.4707	18.1674	10.6602	4.12275	3.92915	257.143	Positive	m+H	0
282	289.155	494.2	47.2245	49.3565	56.2494	49.8985	41.408	46.7956	62.6586	42.1261	53.432	NaN	48.7454	41.4643	42.3167	32.1619	29.0505	49.8191	56.6942	71.6745	33.2204	32.5482	54.6952	64.512	62.065	32.1416	25.2033	36.0871	45.5985	38.8122	27.5943	14.8599	493.192	Negative	m-H	0
282	13.7383	215.09	26.7591	38.8638	22.4246	15.6565	11.7405	26.826	36.6741	22.487	19.887	0	33.779	30.286	19.2222	16.4374	0	25.7917	27.2704	18.9456	22.9977	0	37.0659	22.6809	19.0189	0	0	34.1436	30.4066	25.9698	11.6799	7.46081	216.097	Positive	m+H	0
283	40.6222	135.053	27.2424	32.6722	48.8476	33.445	19.5617	27.6515	31.7688	44.7213	24.7769	NaN	36.3431	43.7624	47.3608	46.9812	25.8921	44.7849	38.062	36.1609	21.9544	22.2697	35.0428	40.1152	46.6921	25.9961	20.9191	46.2285	95.1281	36.7054	23.6491	15.9352	134.046	Negative	m-H	0
283	34.3598	126.515	12.8853	24.7063	21.3937	12.2997	8.45675	17.4199	23.7163	20.1704	8.46227	5.59454	18.9267	19.279	13.2262	7.55382	1.41499	63.7505	20.5995	12.3442	7.93837	4.38396	26.3136	17.1345	12.58	2.90119	1.54426	15.1133	28.3642	27.3471	3.03871	0.795907	127.522	Positive	m+H	0
284	553.831	191.901	10.9618	8.89133	7.46954	2.58459	2.46399	10.5788	9.75493	7.4466	1.358	NaN	10.8807	8.93859	7.00937	1.82184	1.40514	10.5617	9.26608	7.19649	1.1403	1.12967	10.5596	8.43443	5.00917	0.757456	0.656728	9.84062	8.56133	4.85688	1.33697	0.428121	190.894	Negative	m-H	0
284	53.5093	147.064	128.171	142.687	113.368	94.0685	70.449	110.248	97.1595	113.605	65.9639	48.88	190.289	172.038	165.52	104.39	65.5158	166.527	111.362	83.1784	73.418	34.0866	100.041	142.637	156.3	57.1967	49.0677	195.568	220.17	171.575	72.9396	44.2126	167.105	Positive	m+NH4	2
285	35.2905	289.94	3.8024	21.0426	46.4391	31.9791	32.8485	8.37177	27.681	27.417	32.8677	NaN	0.0372952	16.2246	18.7297	27.476	19.983	21.2991	28.2716	33.21	27.0978	27.989	19.3627	19.9803	20.0598	21.4267	15.3938	6.8343	25.8324	20.5726	16.4519	9.83413	288.933	Negative	m-H	0
285	469.581	227.204	22.3946	30.4692	23.0781	10.8772	6.96712	22.4337	29.4504	24.1435	8.8242	6.16295	29.4274	24.6027	17.7911	9.03436	5.30989	27.0337	25.71	11.3924	6.33647	3.11624	28.0296	20.6525	12.3877	7.28697	4.72359	26.1275	24.3149	10.4627	7.67295	4.78939	228.212	Positive	m+H	0
286	272.788	194.06	17.5392	15.7968	17.331	9.55924	8.58788	12.5205	19.0048	23.116	6.21317	NaN	18.7643	18.7921	17.0834	6.80182	6.46797	20.6374	16.8051	15.908	7.82267	7.88194	18.8469	19.6482	14.7294	5.14811	4.17014	12.6395	16.7679	15.5185	6.0452	1.58559	193.053	Negative	m-H	0
286	136.737	344.214	9.42878	13.3321	7.43313	8.20929	5.97179	12.8151	6.00537	6.22243	4.88073	4.33598	22.8124	22.923	16.306	21.7707	12.673	10.4432	8.94881	7.50139	6.24843	6.28778	7.62981	10.8123	14.9632	8.75462	7.35465	11.189	18.1651	9.76272	13.8745	11.5447	345.222	Positive	m+H	0
287	219.071	424.197	0.0331966	0.907515	1.00405	0.803376	0.836179	11.3745	12.7259	18.8453	10.2164	NaN	0.821135	0.707662	0.8823	0.438181	0.213903	0.745463	1.23445	0.547105	0.356646	0.419319	24.2771	12.7462	7.07797	3.28141	4.44875	1.54683	0.64515	0.745542	0.513958	0.245162	469.195	Negative	m+FA-H	0
287	547.438	419.873	46.3962	44.714	26.2502	5.44261	1.46701	39.6987	46.528	23.8642	3.12814	1.27006	46.8189	39.0344	14.1155	2.27235	0.287772	40.6012	35.6523	7.15381	1.8543	1.06387	41.1385	33.6439	10.9337	1.75598	0.483783	45.4467	32.3039	6.34715	2.91669	0.368079	420.881	Positive	m+H	0
288	301.014	555.222	3.68756	5.29537	7.86994	4.94101	5.92734	8.40294	21.9294	13.3526	10.0503	NaN	4.20298	5.56867	3.37917	2.99782	4.22221	6.11806	8.71016	6.06699	3.64702	3.11194	20.037	13.0438	7.28032	11.7529	5.43692	2.17258	5.98486	2.70474	3.73459	2.5024	554.214	Negative	m-H	0
288	462.999	456.343	24.4675	29.1735	21.3203	4.73502	1.44789	23.2277	27.6486	18.5373	3.57694	0.848462	28.2174	24.685	10.4002	3.72923	1.4922	27.5632	20.6506	6.42267	3.23325	0.580835	27.6095	20.6083	7.95961	1.6932	1.14863	25.6963	19.144	4.63217	3.65242	0.850247	457.35	Positive	m+H	0
289	36.4158	181.072	9.18556	7.13305	8.13665	4.57691	3.79344	7.98284	7.0157	8.50526	3.32497	NaN	12.5228	8.98788	8.8166	9.32441	0.664468	12.3704	6.21357	6.35924	3.41525	2.34522	6.24173	7.68675	11.1602	6.18831	2.49004	13.4424	19.3659	8.77403	5.9441	2.58885	180.064	Negative	m-H	0
289	547.98	341.862	31.8109	28.3071	15.6207	3.45025	0.543505	27.7143	29.4761	16.125	0.819455	0.268464	28.5562	26.595	7.15389	0.826309	0.319747	28.0178	22.7481	2.61898	0.570554	0.290552	27.4088	22.6584	5.77811	0.275447	0.207335	25.4241	20.3347	3.22565	0.35672	0.0613466	343.873	Positive	m+H	1
290	557.327	171.843	36.4503	38.5164	38.4813	13.4546	11.6613	40.4715	40.7598	39.8152	9.59317	NaN	43.4322	39.4047	34.7643	8.41068	9.48403	40.1229	42.9512	29.1787	7.6219	7.34725	42.9122	36.2307	22.5897	0	4.80184	38.6072	39.5727	18.8794	11.4091	0	170.836	Negative	m-H	0
290	549.427	267.955	26.6783	25.9332	15.4817	1.96165	0.293009	20.7806	25.1562	14.24	0.247193	0.101764	26.2928	23.216	6.65217	0.673223	0.0956953	22.5303	22.2665	2.4227	0.288353	0	23.6865	19.5108	3.50475	0.069619	0.0698499	24.1052	19.2414	1.47574	0.0693814	0.0929847	269.966	Positive	m+H	1
291	385.309	358.201	49.1717	26.6117	27.8399	21.9808	20.7212	27.3571	13.8543	51.3912	7.31015	NaN	139.995	62.8722	132.401	55.2265	74.3796	49.2282	48.8334	20.2427	19.9853	11.3253	13.2824	30.3763	38.2411	14.4031	11.7536	93.9907	134.242	84.6051	98.5146	49.8576	357.193	Negative	m-H	0
291	294.972	394.202	9.98483	13.1445	9.04998	4.96581	1.90853	10.8357	11.1555	10.7098	5.69259	3.03576	11.3392	9.89214	6.88827	4.48253	2.35053	10.4529	11.2203	5.08547	2.03147	1.74729	11.7123	10.4366	6.18748	2.99389	1.44166	9.98642	9.34385	4.6501	3.68633	2.10737	395.209	Positive	m+H	0
292	207.03	388.176	5.64252	5.13295	2.63762	2.15922	1.90402	31.9517	28.5729	52.2944	34.3159	NaN	7.50826	9.17987	15.3149	8.06879	8.70079	2.05982	6.69992	3.66935	3.43496	1.8352	53.1477	32.1289	33.9462	31.4463	21.3802	10.7902	16.1906	7.74395	14.3757	6.93025	387.169	Negative	m-H	0
292	477.295	370.315	14.3819	17.9877	12.4722	4.74417	4.40075	12.9201	15.6661	14.137	4.16635	3.57915	16.6852	13.3645	9.87133	3.94785	2.70635	13.083	16.6396	6.54072	2.78947	2.83608	16.9323	13.3584	8.04689	3.52979	2.21065	16.5155	13.3764	6.27665	3.40018	2.2692	371.322	Positive	m+H	0
293	235.054	316.162	13.0744	18.2565	18.1748	13.4929	11.1053	24.2378	24.5925	24.7814	19.106	NaN	21.0854	16.6923	18.3174	15.0606	12.6931	18.2215	21.1106	17.1362	10.8439	6.46661	28.5981	24.8553	23.637	23.3561	14.0608	19.2885	20.4186	17.4676	14.434	8.39344	363.167	Negative	m+FA-H	2
293	548.547	224.969	51.8291	39.9043	22.7589	3.73147	0.47039	47.2274	34.5346	20.312	0.776893	0.0335201	50.2433	35.0583	12.1904	0.825182	0.0956953	42.7513	31.4623	5.06284	0.498539	0.0967392	40.9883	28.6855	6.604	0.0343529	0	35.8111	28.8906	3.16981	0.437435	0.122488	227.983	Positive	m+H	2
294	471.137	234.105	59.6599	58.6772	54.7944	17.3399	9.26843	74.6019	57.6544	70.6458	8.2406	NaN	77.352	61.0747	65.7295	13.3874	10.2418	60.7949	64.3207	42.1594	8.26037	8.66512	59.6707	58.8689	36.1684	12.0207	4.23977	69.4273	71.1236	32.0373	16.7912	3.56273	233.097	Negative	m-H	0
294	500.951	468.326	27.5385	26.3282	25.8547	13.2887	7.51849	24.9974	33.7878	25.3784	11.8999	7.07853	27.3625	25.4722	21.1093	9.47647	6.71586	27.7896	26.5851	15.2577	7.1189	4.44311	24.9118	25.2289	12.8915	6.97282	3.77095	26.4598	24.7518	11.6307	6.84359	7.09006	469.333	Positive	m+H	0
295	556.075	135.885	20.4644	23.8813	21.8211	5.58506	0	21.6423	22.9752	23.635	4.77434	NaN	24.2716	23.0985	18.626	2.87434	0	22.0439	23.0884	15.2446	2.57288	2.8726	23.6512	21.0647	13.0418	2.26379	2.04325	22.5066	22.83	9.70341	3.78877	1.43626	134.878	Negative	m-H	0
295	477.275	370.315	180.364	214.195	162.119	70.3505	50.0555	177.792	204.398	162.866	56.9072	35.7228	208.817	193.085	120.472	59.8275	32.2227	188.187	183.695	86.5024	43.3558	33.7804	186.296	161.256	95.3324	40.6774	30.2537	189.625	173.158	71.4145	50.6806	32.051	393.304	Positive	m+Na	0
296	266.63	346.164	7.36088	10.7036	7.77579	5.52586	4.17676	10.6714	9.33655	7.73236	4.45624	NaN	12.6465	8.69109	10.5525	5.5939	4.43613	7.84546	11.2933	6.73561	4.70843	3.0667	8.23953	8.44079	9.12138	6.88627	4.10321	9.80959	9.31321	7.37303	6.75799	2.11192	345.157	Negative	m-H	0
296	103.332	223.137	6.49208	6.55689	3.50192	4.99479	3.56306	5.01548	4.76262	3.32086	2.03934	1.75125	3.49353	4.11996	3.93117	1.41742	1.07868	7.15007	5.27179	4.23933	3.53896	1.37794	5.55724	4.90035	5.60653	1.70147	1.52637	3.54864	2.99228	3.74174	1.34402	1.05902	224.144	Positive	m+H	0
297	36.0869	131.99	3.84083	8.62994	11.0291	9.04265	6.35504	6.08976	9.83224	9.06689	6.7213	NaN	7.57887	6.72411	7.56628	6.44673	4.00041	8.13131	8.531	8.76468	5.8446	5.99174	7.29398	8.5258	8.73539	6.32001	3.26282	11.0035	7.53865	6.38952	3.32617	1.66137	130.982	Negative	m-H	0
297	284.761	589.398	18.3773	20.8843	14.1578	9.27747	5.36328	23.8181	22.5013	17.1716	4.52272	3.72561	26.2875	23.2965	18.6241	8.91892	4.7797	22.448	19.4043	7.10153	0.592068	2.8104	25.1283	17.185	8.86441	5.56589	2.46181	25.6327	22.3264	8.84469	9.56623	6.07292	590.406	Positive	m+H	0
298	342.046	274.134	9.45088	10.0009	8.33713	3.21053	1.55585	10.6112	6.36342	9.11178	2.7688	NaN	10.4697	6.48108	9.63259	3.65786	2.56807	7.44356	9.53978	7.08598	2.73679	3.62879	8.35448	6.21259	4.65297	2.18095	0.644031	6.55483	6.9989	7.07335	3.22437	1.31057	273.127	Negative	m-H	0
298	276.952	434.161	7.68238	10.0017	8.91085	7.28626	6.25498	9.76221	12.0955	7.39642	6.6779	6.50005	8.51456	14.6063	9.26225	5.29932	4.61008	12.1088	8.77398	8.26332	0	3.58142	12.5544	14.2629	12.8076	4.34953	3.62425	15.4425	8.68473	10.9769	5.15678	4.41032	435.168	Positive	m+H	0
299	469.659	256.243	16.5664	15.4779	17.5771	6.27693	7.57315	16.7385	15.7101	17.0688	5.43967	NaN	17.5309	15.004	14.1967	6.43472	5.77173	16.0157	16.8335	16.1913	5.09624	5.24797	15.673	14.176	12.8629	6.42852	3.30647	12.4907	17.4089	10.8255	6.06659	2.36497	256.24	Negative	m-H	1
299	435.097	400.286	20.6288	23.2328	13.2182	1.86434	0.472695	19.8432	20.7043	11.0335	1.09224	0.368553	19.526	17.1819	5.78891	0.865115	0.0637138	21.9432	14.999	3.28515	0.648081	0.0322504	19.1565	13.9247	3.77692	0.4869	0.242516	16.7422	16.1814	3.2422	0.311133	0.122138	401.293	Positive	m+H	0
300	210.284	376.174	7.49024	9.5066	7.76529	7.52362	6.99435	8.786	11.4462	7.64803	6.34109	NaN	9.14597	6.85532	8.22325	6.65438	5.54413	8.30326	8.61221	9.58589	7.08421	5.11659	11.4445	9.28949	11.4185	5.34022	5.7238	7.71748	8.06839	8.25361	5.26683	4.1353	375.166	Negative	m-H	0
300	38.5344	81.0034	9.91992	14.0809	11.0921	5.04389	1.65534	12.8101	14.5394	10.1432	1.80052	1.35462	10.1661	11.1219	7.93882	2.71419	0.623447	11.6253	12.3792	5.8488	1.8754	0.313094	13.9767	13.2974	5.24928	1.16906	0.657159	9.52371	11.7874	10.6494	1.31486	0.365272	83.0141	Positive	m+H	1
301	251.477	580.181	16.4883	12.9231	15.9652	12.3151	15.9272	39.307	97.1685	95.0944	54.9614	NaN	14.8285	13.7512	21.9045	16.3857	17.1846	18.9694	16.9241	25.5636	11.4722	0.452041	91.6264	64.0711	54.4887	62.5105	29.3807	17.0037	19.7696	15.7206	22.4094	12.3734	579.174	Negative	m-H	0
301	549.427	263.961	40.73	43.1092	23.4786	5.08868	0.95228	36.0815	41.3569	20.3711	0.882833	0.135933	44.4195	40.7441	11.5039	0.417617	0.0318984	39.292	34.7943	3.55447	0.0720884	0.0980992	38.6069	32.8238	7.87401	0.275183	0.0698499	41.3069	28.6134	2.91062	0.239921	0.0929847	265.972	Positive	m+H	1
302	258.284	102.034	7.69961	9.38429	9.99761	6.92567	7.52331	9.87529	9.81552	10.399	6.47433	NaN	9.88415	8.95353	9.4833	7.31767	5.24384	9.54654	12.0416	8.25608	6.06704	5.02787	11.1632	10.2566	10.8563	7.97004	4.97722	9.29807	10.5418	9.17922	6.70249	3.21823	101.026	Negative	m-H	0
302	48.9112	271.169	4.80504	7.7986	2.25457	2.44589	2.12845	5.01976	2.12328	3.46967	2.23498	2.04909	9.83953	11.7996	6.26933	9.28228	3.75139	4.35573	4.18576	3.17174	2.19636	1.89737	2.35118	7.43512	9.31718	3.2806	3.39252	8.34092	13.943	6.4341	4.77144	3.22196	272.176	Positive	m+H	0
303	321.569	168.048	3.96978	6.05623	5.07483	1.5151	1.52266	6.23725	5.82938	3.61974	0.945821	NaN	5.85926	4.16825	3.15017	0.932151	1.14375	5.39101	7.61979	3.52964	0.605462	0.834387	4.48705	4.68165	2.65196	1.13105	0.556536	4.7397	3.93367	2.1028	0.788783	0.186242	167.041	Negative	m-H	0
303	38.5351	87.9863	4.06567	4.32426	4.18775	2.49792	1.08424	3.17363	4.26578	3.11206	0.868931	0.463321	3.56909	3.21633	2.25291	1.30461	0.280643	5.23001	4.47009	1.87711	0.717381	0.500384	4.11202	3.72232	2.30193	0.651725	0.131545	3.06462	4.35868	9.09825	0.560169	0.309761	88.9936	Positive	m+H	0
304	251.472	360.134	1.96117	2.84749	3.09293	2.31357	1.16024	3.74762	5.00632	3.84381	3.18586	NaN	2.78055	2.01817	2.9278	1.63048	1.40362	2.40537	4.01946	2.69661	0.74793	0.908427	5.02862	5.21852	5.20097	2.11677	1.81143	2.19509	2.10864	2.79141	1.54269	0.275155	360.13	Negative	m-H	1
304	71.9448	341.142	14.6876	18.0086	16.6101	18.405	19.1085	23.172	27.0469	20.9862	20.4592	14.7369	22.6737	18.1881	18.0125	15.4643	12.8445	24.8172	18.868	16.7802	17.7891	12.5197	24.9836	22.7651	18.8604	16.9332	12.8332	21.858	24.6804	21.6125	11.8914	10.048	342.15	Positive	m+H	0
305	365.988	216.138	3.98511	4.11875	3.3557	1.17842	0.760064	6.82551	5.36045	6.95337	0.954082	NaN	5.9208	4.4234	3.90478	0.860282	0.540585	4.62207	4.66935	2.53661	0.887965	0.6179	7.78677	7.79931	4.55183	0.319194	0.31344	6.64843	6.97827	5.05546	0.693769	0.0924679	215.131	Negative	m-H	0
305	61.1606	173.065	2.94626	3.7454	4.06524	2.99028	1.94826	3.31014	3.47748	3.19649	1.99318	1.7504	3.70517	3.36078	2.65783	1.68177	0.817535	4.10495	4.31145	2.73855	1.3408	0.666139	4.3408	3.51706	4.09997	1.40767	1.63501	3.2096	2.66763	3.34844	0.790695	0.692372	174.072	Positive	m+H	0
306	334.341	368.149	3.42421	2.01592	2.40699	3.4949	2.79288	3.20239	2.79633	5.46281	1.89577	NaN	7.48178	5.25483	8.17683	3.30846	5.15944	4.58142	4.36272	2.60446	1.33408	0.756996	2.4947	2.87932	3.78259	2.17645	1.18514	6.47151	7.53654	5.74021	5.14085	3.01142	367.141	Negative	m-H	0
306	468.637	283.299	11.2541	16.6827	10.9464	3.42483	1.66659	12.7482	17.5671	11.4344	2.28577	1.5429	18.9695	12.8773	6.90223	2.11551	1.05105	13.2547	13.457	3.45894	1.49887	0.837822	13.9559	11.5499	5.29804	2.05153	0.970948	16.2904	11.1563	4.1313	1.80014	1.16591	284.306	Positive	m+H	0
307	471.206	234.105	6.14244	6.82008	6.86078	1.61535	0.814759	8.03398	6.29234	8.58986	1.46361	NaN	9.45815	8.17131	8.4067	2.30298	2.24531	7.656	6.01734	4.50243	1.0658	1.53509	6.29764	6.8901	3.8294	1.23016	0.870098	7.53797	7.28503	4.79782	2.95125	1.0662	301.085	Negative	m+FA-2H+Na	0
307	317.22	528.263	448.553	540.686	390.067	228.833	175.785	403.635	538.702	498.597	219.117	111.108	485.169	496.102	311.711	196.324	107.379	515.956	462.491	226.082	160.259	98.4327	514.784	418.065	264.55	133.872	96.3834	540.647	416.84	241.454	185.784	109.43	529.27	Positive	m+H	0
308	353.97	454.257	13.4483	16.0159	15.2315	11.305	13.1059	18.9765	16.8347	14.881	7.07663	NaN	16.7255	14.8244	14.2506	8.02161	8.04478	18.5931	17.5492	15.8605	9.05366	6.71432	17.8493	15.5577	11.9364	7.59999	5.11731	14.2809	13.8986	13.6059	7.19668	1.85204	453.25	Negative	m-H	0
308	311.757	739.452	37.1717	42.2819	26.3027	18.9399	11.8987	38.122	38.5585	43.1185	10.999	8.14234	38.2484	42.3175	25.8056	14.8653	9.80986	42.2077	36.4035	16.5499	8.34547	5.86713	36.2806	34.2005	15.6776	5.74719	4.62222	43.8017	37.4531	19.1765	14.1117	6.70756	741.462	Positive	m+H	1
309	178.822	178.029	5.49402	6.35468	7.4528	3.23955	4.64245	3.64209	6.51897	6.96246	3.6686	NaN	5.47412	5.52328	7.32702	4.02424	3.37948	5.96136	6.7965	5.84906	3.4022	3.89186	6.33875	5.41937	3.9987	2.45713	1.10379	5.31782	5.95165	4.52195	3.04629	1.62464	177.022	Negative	m-H	0
309	38.504	81.0053	61.7336	86.1476	66.3973	34.2395	11.817	76.1561	87.9575	66.8141	16.1291	7.64264	60.02	66.4174	47.8326	16.3193	3.55238	80.5197	75.1282	30.3713	13.107	2.06848	79.9077	77.4044	34.6722	7.22699	3.15548	49.812	72.4231	71.9104	7.23837	2.09127	82.0125	Positive	m+H	0
310	163.157	294.133	40.2896	46.2488	45.6245	35.6519	36.6261	32.0316	84.4636	46.2969	29.4377	NaN	36.3855	78.9005	41.9501	33.2477	27.1811	43.5778	49.1171	43.8335	33.5674	30.172	40.9394	48.3308	48.1125	31.8759	24.987	40.9334	41.3013	43.7461	32.5242	14.4871	293.126	Negative	m-H	0
310	257.873	494.178	55.0494	71.2236	60.9515	46.0042	45.8407	66.8783	87.6954	56.5859	51.2289	38.6282	68.0959	73.149	48.7889	36.3991	26.6291	72.6534	65.7254	45.0538	36.0252	26.9686	82.8209	64.8352	54.286	29.5883	33.2444	71.3281	54.7873	52.0338	32.5241	25.9023	495.185	Positive	m+H	0
311	471.006	234.105	5.83288	6.02514	6.81139	1.86782	0.611339	8.83358	6.98884	8.32961	0.964651	NaN	8.23988	7.19181	7.57128	1.30815	1.04191	7.45507	7.68763	4.10212	1.03758	0.702866	7.55662	6.40168	4.93598	0.890592	0.278431	7.0307	7.41114	2.47552	1.36122	0.668972	234.101	Negative	m-H	1
311	40.6223	126.019	39.6235	46.3561	32.5171	25.1432	16.5551	46.0957	43.6066	34.0863	20.6962	11.465	37.1536	36.9383	25.5313	18.3571	6.58293	48.083	39.7413	23.1068	16.7543	5.07861	41.381	37.7628	23.0996	12.5785	5.47296	29.3118	39.9631	45.6772	11.2003	4.39447	128.029	Positive	m+H	1
312	36.9597	284.106	5.91248	6.6474	7.44255	4.65425	2.52756	4.82355	4.59807	4.52083	3.81115	NaN	5.7446	5.74984	7.83893	8.10328	0.309754	8.73625	6.3476	5.15488	3.72966	3.00093	5.78728	5.3806	5.86477	5.27303	2.4335	7.59256	5.06489	4.9424	5.1382	1.71045	283.099	Negative	m-H	0
312	332.077	464.132	7.11336	5.86618	6.54981	5.57424	3.10212	7.70359	5.76109	10.586	3.14959	2.12076	15.2595	13.1089	11.9339	7.8871	6.80118	11.7992	10.483	4.78952	3.56098	2.47184	6.76517	7.75544	7.20391	3.85116	0.844746	20.0172	16.4412	9.38784	13.3304	8.45803	465.139	Positive	m+H	0
313	36.4154	326.116	11.0858	13.7748	28.9238	9.93809	12.7527	14.3979	38.1672	39.5109	20.4635	NaN	20.4766	23.064	25.9854	24.4219	14.9187	20.2205	13.8965	16.1602	12.5051	12.1003	31.6789	25.7763	21.3167	21.2836	11.9311	27.1736	31.7573	18.631	15.7138	3.04158	325.109	Negative	m-H	0
313	548.27	343.861	142.817	135.463	78.0165	16.9726	3.18899	125.972	134.792	70.229	5.73278	1.37588	138.918	127.717	37.6521	4.55063	1.53478	129.732	115.158	14.4425	1.80102	0.871656	132.416	104.296	23.4897	1.82484	0.898454	131.066	102.765	13.0922	2.59853	0.560438	344.869	Positive	m+H	0
314	35.372	261.05	9.75178	19.3663	21.3649	13.4458	10.9264	12.9802	11.8285	15.7509	8.27524	NaN	16.8095	22.4579	24.4723	29.1798	13.8971	20.2775	16.0352	15.6245	11.7761	9.70338	14.1046	25.9052	32.0465	17.6032	14.2204	25.282	71.4316	26.3873	17.6596	6.61866	260.042	Negative	m-H	0
314	43.3306	231.988	15.7195	15.3676	16.3268	13.4805	12.7154	11.7363	20.9364	9.15256	6.2903	6.78802	10.8566	14.4509	8.7564	6.66486	5.66423	16.2067	21.7529	11.2821	9.3684	5.55607	19.5854	16.6063	11.1503	7.20536	3.33951	12.1635	6.91116	13.7897	6.60681	2.64078	232.995	Positive	m+H	0
315	555.928	141.878	6.18724	6.86609	7.39864	1.50255	0	6.35221	7.31184	7.24782	0	NaN	7.6626	6.93952	5.79665	1.05024	0	7.55469	6.97395	4.65831	0.534645	0.936015	7.90794	6.99347	3.7215	0.550878	0.759514	7.61916	6.11671	2.09804	0.857276	0.458757	140.871	Negative	m-H	0
315	39.5746	112.038	29.0733	29.9467	22.2954	15.2031	6.11457	32.4431	31.6805	25.2553	6.27222	3.51473	26.0065	23.058	20.8886	9.3599	1.75907	32.6946	27.2916	14.2052	5.90909	1.09008	31.623	25.9428	15.3685	3.4406	1.74535	20.3109	25.7497	26.704	3.98746	1.36619	114.048	Positive	m+H	1
316	57.1251	86.0382	25.9879	32.8297	32.9897	21.6641	16.4224	26.9897	29.8082	33.6653	17.5556	NaN	30.1389	28.3212	32.5796	25.0423	15.1424	36.281	28.7202	27.7833	18.0718	14.5707	34.2961	31.9125	28.0926	16.1375	11.6419	35.7738	43.0849	25.9689	19.5104	9.86825	85.0309	Negative	m-H	0
316	53.5044	102.053	26.0632	28.9911	25.9057	19.3502	14.7376	26.5764	21.4686	27.5973	13.6208	8.66463	36.8376	35.2403	33.0086	23.9266	14.6287	30.8473	27.9297	20.5844	13.8228	5.43168	23.136	36.383	34.6155	14.6222	10.4612	39.8936	48.7531	37.9847	13.7378	9.77611	103.061	Positive	m+H	0
317	342.046	256.124	6.29416	6.35722	5.44759	2.34724	1.7755	7.13016	4.74278	6.99161	2.14554	NaN	7.13164	5.72369	6.01428	2.06376	2.35913	6.10133	5.82154	5.25158	1.53473	2.41407	5.80913	4.20074	7.61376	1.61767	1.64038	5.37464	5.77293	5.59344	2.05511	0.957732	255.116	Negative	m-H	0
317	550.38	263.96	539.984	569.138	315.787	70.8935	16.4172	470.349	551.61	279.182	25.5433	6.30463	554.568	504.152	152.417	20.5403	2.1084	509.786	462.959	74.5143	10.7389	1.991	544.469	427.21	96.8208	3.3014	1.85145	508.381	398.453	58.2153	12.7912	1.5374	264.968	Positive	m+H	0
318	556.107	137.882	27.2281	28.7105	28.0654	7.4493	0	27.701	28.9355	30.3894	0	NaN	28.5066	28.3203	24.4075	3.46928	0	28.7657	29.1844	22.13	3.07121	3.10237	28.5344	28.6209	16.0214	2.75164	2.46202	25.7169	26.0816	10.9214	5.08564	1.69741	136.875	Negative	m-H	0
318	311.757	128.06	23.1351	21.9356	16.1647	9.94059	6.96394	23.0263	21.2754	22.4895	8.39607	4.5623	25.9658	21.7419	14.1128	8.8947	4.03405	24.7165	20.0501	9.56133	4.82383	3.71398	22.9187	16.5932	10.6515	4.47902	3.58259	27.1846	19.6246	10.3794	8.56314	4.5155	129.067	Positive	m+H	0
319	278.304	590.22	7.61666	3.85573	5.83188	6.86363	6.11542	6.68461	2.66623	10.6633	4.35386	NaN	16.0434	9.49425	15.0127	13.8986	13.9067	7.72699	8.7441	5.00861	4.55063	3.63005	5.66384	6.12211	6.11284	6.64537	4.19528	18.7931	20.5743	11.3841	19.7246	7.74675	589.213	Negative	m-H	0
319	477.274	370.314	42.4058	55.2993	39.5304	16.6905	11.5851	42.2627	48.1679	38.9911	14.4719	8.25673	47.8029	45.9448	28.6298	15.21	8.59607	45.9229	44.565	21.5123	10.6848	9.12356	43.5639	39.0894	22.9269	10.9896	6.59588	45.3212	45.6633	17.0611	10.2725	6.97867	394.307	Positive	m+Na	1
320	376.606	496.268	14.4132	15.6912	13.3328	11.6022	10.0165	17.3693	17.9417	10.3881	8.09304	NaN	17.8913	14.127	11.9967	6.35761	5.71136	19.0026	15.8311	16.5143	5.34819	5.75336	20.7975	16.2391	13.2248	5.78511	5.73314	10.5815	12.2978	9.99875	5.476	0.684493	497.267	Negative	m-H	2
320	456.725	354.282	16.7883	22.1879	13.2153	4.50095	1.70441	17.6588	19.5728	11.9835	1.98391	1.54096	19.0638	15.7824	8.28585	2.41855	0.605125	17.0574	19.0523	4.50778	1.51057	0.736369	15.9946	13.1607	5.69644	2.18777	0.888577	16.9089	11.6464	4.32421	1.5228	0.884997	355.289	Positive	m+H	0
321	257.771	162.054	7.41534	7.18967	7.4624	6.42598	6.5591	8.31066	8.3569	9.0082	5.7803	NaN	9.33886	7.57154	8.27327	7.28431	5.57345	8.35353	8.69723	7.21209	5.24478	4.51686	10.4382	9.07416	8.60298	6.2854	4.62847	8.33248	7.69586	7.98341	7.3269	3.51964	161.047	Negative	m-H	0
321	554.991	259.926	8.38249	11.2874	6.77498	1.66738	0.687828	8.68246	10.2352	5.77204	0.636217	0.267767	9.90654	10.2569	3.08399	0.550476	0.255479	9.00005	9.0206	1.96338	0.49866	0.258323	11.7609	7.64514	2.15155	0.206296	0.103474	10.3973	6.30299	1.93566	0.23998	0.152969	260.933	Positive	m+H	0
322	37.1773	171.967	6.89564	11.5886	15.4795	9.28052	7.92328	7.13004	8.18668	9.12413	8.02241	NaN	6.04324	7.57544	8.51315	0.250362	0.715169	11.196	12.2346	11.6105	8.69433	5.73849	9.11293	9.64862	7.98419	7.01248	3.30413	7.17921	16.7667	7.57134	5.32128	1.91313	216.965	Negative	m+FA-H	0
322	425.382	300.146	26.8934	27.1448	17.8107	3.34339	0.812466	22.886	27.6658	15.891	1.83445	0.63658	28.0643	25.9765	9.32054	2.18996	0.679516	25.0522	22.5653	5.16422	1.12579	0.225279	27.8333	22.8745	5.81439	1.28714	0.242824	27.8801	20.1722	3.62489	0.449733	1.07598	302.156	Positive	m+H	1
323	106.2	329.054	25.4126	21.0022	17.1232	17.7067	12.901	14.1355	11.2711	9.10154	8.47527	NaN	16.6784	16.9613	12.0919	12.3196	6.87287	23.6398	21.1813	19.4217	13.3906	15.0469	7.47905	9.13737	4.96241	7.62128	2.49152	5.16278	18.4115	7.17638	5.91701	2.58042	328.047	Negative	m-H	0
323	3.97765	78.8675	7.27366	14.2066	11.9265	5.06704	0	5.89722	7.23046	0	0	0	14.2334	6.41439	10.8862	0	0	32.1304	4.73641	13.1038	3.3623	0	7.06956	2.29666	9.46588	0	0	1.4058	20.5643	15.1393	0	0	79.8748	Positive	m+H	0
324	407.507	310.217	10.2007	7.48034	7.16989	2.29823	2.89304	18.9834	9.88509	17.3381	2.47917	NaN	12.361	10.7192	10.4675	3.66809	3.40423	7.93476	11.4152	7.93729	1.09133	0.808615	19.7359	24.5832	24.4738	2.09281	2.33318	20.7085	15.7224	13.4105	2.71262	0.457922	310.213	Negative	m-H	1
324	477.273	390.282	254.744	291.098	221.923	86.7138	63.6141	249.588	284.544	231.994	74.6637	41.2497	285.306	263.636	168.862	70.3662	36.252	267.31	255.44	108.255	52.5442	39.4876	255.446	226.642	125.79	49.0031	31.5226	266.918	240.355	96.3179	58.4047	36.5339	413.271	Positive	m+Na	0
325	183.139	324.144	65.0876	79.6395	77.2689	64.1404	57.2319	72.6796	81.2774	74.7073	50.6199	NaN	73.3557	63.2887	70.8785	54.0604	42.8556	77.1553	81.2731	75.2955	53.8544	48.1588	86.347	78.9703	83.5835	62.2846	47.2655	83.1118	70.4398	67.9565	57.9319	31.4814	323.137	Negative	m-H	0
325	483.018	320.318	9.82795	10.7001	7.59146	2.22641	0.757579	9.31708	9.53012	6.91618	1.73104	0.503568	11.2405	8.97328	5.70776	1.64207	0.781424	9.65534	8.80313	3.20121	1.00341	0.580941	9.32603	8.14605	3.71629	0.553123	0.38097	9.30554	9.30239	3.17528	1.90988	0.490755	321.325	Positive	m+H	0
326	385.31	316.191	14.2625	7.942	8.58409	4.79389	3.9759	8.50452	3.76127	13.6674	1.79428	NaN	34.1407	16.7311	32.2409	8.59257	12.5627	12.3881	13.8173	6.47753	3.18829	2.43669	2.94477	5.95419	5.32316	2.42541	1.20094	18.5993	34.2632	16.308	14.9066	5.79707	315.183	Negative	m-H	0
326	471.702	380.298	17.0969	17.3234	12.5503	4.20559	2.92557	15.322	18.011	12.7616	3.38615	1.84385	17.6783	14.6863	9.97067	4.02669	2.45554	16.4675	15.0657	6.1759	2.7042	1.04952	21.1526	15.621	10.946	2.91207	1.28566	15.9786	16.4773	6.30432	2.5066	2.45291	382.308	Positive	m+H	1
327	228.552	139.029	10.9335	12.1609	12.5131	3.27503	2.86742	6.5195	11.7735	11.9758	1.95158	NaN	13.0563	11.4581	10.2383	4.12712	3.27443	13.0036	9.63434	10.1484	3.50725	3.52033	11.6299	10.9739	7.47778	1.69644	1.80811	11.5487	11.9974	7.07513	2.99318	1.16404	138.021	Negative	m-H	0
327	548.125	339.866	120.354	118.056	66.9665	14.5157	3.6596	105.566	115.028	60.4041	4.52568	1.57722	117.91	109.783	33.3646	4.36563	0.76686	112.81	98.692	12.6959	1.65038	0.710238	114.628	93.2381	21.9662	1.13622	1.03773	111.86	89.2929	11.7061	2.77367	0.582792	340.873	Positive	m+H	0
328	184.2	352.081	8.63505	5.17883	10.2927	6.03915	9.19233	5.41588	8.53446	14.2306	9.98584	NaN	16.8069	13.2271	24.1133	16.3199	18.5465	9.52651	7.52255	6.8612	7.60451	6.82032	6.76226	11.8271	8.88115	4.18276	2.35455	13.0129	20.6375	17.0773	16.5277	4.85757	351.074	Negative	m-H	0
328	460.931	281.285	29.0119	32.6803	22.097	4.6933	1.64018	27.5323	30.0529	18.5857	3.06784	1.37441	29.1212	26.6685	11.606	2.699	1.40309	27.7868	28.2351	5.98267	2.70098	0.711462	29.7369	25.5531	7.46759	1.56742	0.797662	27.0392	23.6044	4.92509	2.35514	1.40646	282.293	Positive	m+H	0
329	251.501	360.135	11.1767	11.1651	15.2693	9.07168	9.15282	19.3556	25.2737	18.8916	13.9185	NaN	11.869	11.7316	10.3446	7.51595	7.23195	12.0146	16.9789	12.2832	6.00145	6.59812	23.586	21.5999	23.5487	10.1147	10.3016	10.3537	10.5995	11.166	8.26462	2.83594	359.128	Negative	m-H	0
329	316.28	535.747	58.8845	76.3371	53.623	32.604	25.4492	56.5225	79.9426	69.2793	30.3065	16.9423	67.2253	70.5154	38.9209	22.3075	13.6166	70.0059	66.7638	32.1183	21.6692	12.6683	72.1562	57.3668	25.7214	15.0931	13.094	74.5846	60.8099	21.2678	24.854	11.7755	536.754	Positive	m+H	0
330	338.065	414.226	47.9047	47.9857	46.1768	28.9874	27.2173	44.7457	52.4956	46.3591	24.4424	NaN	53.31	52.8202	49.009	29.1642	26.7421	55.3632	55.9889	40.1578	24.4914	15.9302	50.3884	43.7744	41.1656	26.4275	15.7083	49.7226	54.9212	45.6739	32.583	14.43	413.219	Negative	m-H	0
330	44.092	85.0272	6.04094	5.4492	4.1456	3.00031	2.58043	4.67715	5.81301	4.47786	2.08594	1.75223	6.19619	7.73612	4.94837	2.54564	1.8677	18.4968	3.77098	3.87068	2.40326	0.731931	4.35353	4.15132	6.37704	1.65651	1.04998	7.27172	14.6059	4.62469	1.75401	1.14409	88.0411	Positive	m+H	2
331	391.945	308.2	13.628	12.8121	10.9957	5.34447	3.38416	27.5784	16.1756	23.2942	4.69768	NaN	19.4584	13.4495	18.4494	4.85253	5.49381	14.646	14.4764	10.5309	3.10044	2.22148	28.6827	46.9701	43.662	3.91497	8.19755	39.7082	20.0747	25.786	5.69138	1.58872	307.193	Negative	m-H	0
331	87.2701	187.079	22.488	17.9348	31.1987	25.8824	15.6093	29.9181	43.0615	26.0306	21.293	20.3309	18.829	22.7514	13.8497	9.995	8.29988	7.54251	35.8223	28.7107	12.9041	8.71722	33.5451	32.0814	25.9877	18.8166	12.2636	9.22952	25.3295	17.7168	9.26457	5.85635	190.093	Positive	m+H	2
332	182.078	402.192	5.94047	16.4843	15.4906	14.018	15.6876	21.0109	22.9434	18.1912	13.6191	NaN	17.8881	7.76874	17.2533	20.0697	8.17752	19.2142	9.5466	12.1298	12.9159	12.2571	29.6537	18.5047	23.8659	12.7039	10.7957	8.04866	8.53911	13.2639	7.46487	5.02692	401.185	Negative	m-H	0
332	547.375	297.876	18.4691	17.9609	9.47118	1.08533	0.362337	16.3203	19.5108	8.42553	0.424781	0	17.6276	16.8093	4.41252	0.413154	0.095924	16.3167	14.8438	0.90909	0.178298	0.225985	17.5728	12.7565	2.40507	0.0689495	0.0345559	15.7945	10.6347	0.694718	0.0686281	0	298.884	Positive	m+H	0
333	290.2	338.119	7.83624	7.0465	7.06762	4.25911	4.34882	6.46122	3.9307	6.40424	3.22546	NaN	7.81914	6.42993	6.15046	6.17305	5.18158	6.39841	8.09512	5.16725	5.64972	4.59619	5.40907	3.50165	3.93637	5.97819	1.97008	5.59761	7.77219	3.56816	6.45266	3.54614	337.111	Negative	m-H	0
333	549.427	252.928	35.0493	34.3253	20.3109	2.87665	0.325655	30.337	32.9039	18.2766	1.09471	0.10195	37.467	29.8555	9.28467	0.446974	0.0318984	31.0409	29.972	2.8773	0.320489	0.196198	35.5092	29.7113	5.03176	0.103194	0.0690275	32.8861	24.387	2.8004	0.171372	0.0918664	270.962	Positive	m+NH4	0
334	35.3709	305.916	5.4176	34.5043	70.4479	42.2371	53.737	8.17502	0	44.7127	50.3671	NaN	0.0745905	22.2972	19.7901	0	0.0306594	6.37011	43.5907	58.2705	46.0727	44.1296	29.4988	26.1032	28.8285	28.2757	19.197	0.0355392	1.56996	31.6232	17.7313	8.76089	304.909	Negative	m-H	0
334	547.709	423.869	22.3128	21.0433	12.3508	2.89072	0.735774	18.6776	22.3734	10.7097	0.88496	1.03912	23.8462	18.5402	5.96692	1.05524	0.287772	20.2241	18.3277	2.5976	0.475001	0.386863	21.5491	16.2034	3.98657	0.584646	0.656562	20.8851	15.6767	2.41641	0.788313	0.582792	424.876	Positive	m+H	0
335	274.089	596.209	20.9504	20.4376	26.7494	16.2917	11.1036	20.0492	20.7579	20.3936	17.8799	NaN	19.3401	20.5861	21.28	12.9186	13.2326	21.9924	20.3375	24.3313	14.2239	12.0854	21.8194	17.9648	25.5397	15.466	10.5081	20.2124	23.6438	23.6901	13.5113	6.30696	595.202	Negative	m-H	0
335	548.324	341.863	143.357	139.382	83.9576	15.3485	3.47596	131.145	141.257	71.0739	6.01698	1.84624	142.685	132.604	40.1805	5.42388	0.863845	133.381	116.527	18.2538	1.90906	1.15376	139.941	111.049	24.9627	1.10179	1.50383	131.797	104.396	12.2873	2.12108	1.11213	342.87	Positive	m+H	0
336	208.282	154.031	12.5838	16.4271	17.1662	11.2025	10.4313	18.4134	18.6518	16.4547	9.83791	NaN	18.5205	15.9918	16.0535	7.51752	8.59495	18.4901	18.8153	14.8619	7.13504	6.5233	14.6045	16.8969	13.627	5.56563	4.08839	16.8371	17.1541	10.7819	6.08459	2.79215	153.024	Negative	m-H	0
336	327.073	236.157	10.7601	11.527	7.24477	3.22238	0.975427	12.1771	13.745	9.40209	1.64158	0.39182	12.649	12.0601	4.95916	0.936145	0.476303	11.6796	9.63479	2.4237	0.84192	0.63484	12.6715	11.3511	3.7848	0.801511	0.387825	14.9998	9.36154	2.38746	0.932188	0.179397	237.164	Positive	m+H	0
337	228.779	207.091	12.3015	14.9987	13.3785	9.2984	9.69376	14.6184	13.0644	15.2258	7.42717	NaN	16.8756	14.6495	17.0087	11.344	8.24027	15.0902	14.7623	13.1553	7.75022	6.98854	14.7486	15.0306	17.178	8.99283	7.62604	16.914	17.9892	16.5753	9.24374	4.76944	206.084	Negative	m-H	0
337	304.181	575.384	510.48	617.976	426.374	209.543	138.284	470.347	572.055	647.488	164.426	98.8695	648.486	537.002	394.423	214.664	117.736	606.791	474.252	222.29	119.395	95.5896	665.345	527.973	242.981	114.257	75.9774	557.677	574.898	320.643	194.471	101.107	577.395	Positive	m+H	1
338	183.149	324.143	10.8626	12.5058	12.3085	8.79818	7.58342	11.4366	13.2516	12.0048	8.02914	NaN	10.4968	10.4086	11.7488	8.10125	6.28298	13.314	12.4103	9.85452	8.40328	6.88283	12.7362	13.2888	12.0973	6.94228	6.60804	12.6221	10.7817	11.4327	7.54124	2.87001	324.14	Negative	m-H	1
338	547.98	345.859	67.2102	64.7039	34.7203	6.71579	1.15948	56.2613	62.9458	32.7826	1.9801	0.604043	65.0288	60.6331	18.7756	1.89053	0.383696	60.5633	52.6445	7.70401	0.763537	0.290552	63.1066	49.5507	12.0007	0.482033	0.311003	59.9214	46.0014	6.38833	1.33825	0.429426	346.866	Positive	m+H	0
339	221.093	338.103	4.99071	4.85206	8.72516	6.60905	8.30845	10.6941	8.65725	10.8968	8.07129	NaN	15.7977	14.2943	14.1846	15.952	11.5548	10.1204	3.95274	8.33801	5.6652	4.53883	8.1315	9.19364	8.33511	6.76962	4.06812	10.8165	20.4809	16.0833	11.5799	6.63403	338.099	Negative	m-H	1
339	549.427	219.971	41.229	36.0026	19.6732	3.92792	0.361839	34.6269	35.7882	18.9474	0.882833	0.10195	39.0708	31.9919	9.09102	0.309443	0	35.9973	31.1518	2.47054	0.356099	0.0980992	36.6172	29.4542	5.81918	0.0343979	0.0345137	32.3706	28.9594	2.78931	0.0342745	0.0612442	220.978	Positive	m+H	0
340	410.02	248.192	12.0497	12.4776	5.34796	1.12399	0.294716	15.0723	11.9511	7.93793	0.634039	0.169346	10.397	7.78579	1.65428	0.523754	0.289986	10.8453	9.41156	1.20628	0.181559	0.0326791	14.6721	6.46931	1.87207	0.280444	0.287474	8.22721	6.88903	0.796624	0.104869	0.249202	249.199	Positive	m+H	0
341	548.465	203.951	22.0733	16.11	8.20703	1.15122	0.0723678	19.0711	16.0017	8.19814	0.318585	0.0335201	19.9174	13.4347	3.07594	0.171906	0	17.872	13.4294	0.939368	0.0356099	0	16.817	12.3808	1.16698	0.0343909	0.0690302	16.0996	11.6681	0.482622	0.068549	0.0918812	206.965	Positive	m+H	2
342	39.8193	118.016	59.2009	62.1438	46.4945	28.001	14.8587	68.0084	67.7639	41.9201	15.8833	8.3041	46.2905	49.0724	31.5257	18.0137	5.37035	69.3675	55.3063	27.1734	12.6718	3.12314	61.8811	50.6602	31.4	8.94437	2.90412	38.1885	51.8128	57.335	8.46332	2.99711	119.023	Positive	m+H	0
343	87.2758	131.087	16.8341	20.1992	16.0075	15.2734	9.49642	17.9884	27.5973	24.1572	14.0173	11.4463	10.4374	13.111	8.64182	6.36774	5.11682	29.5402	26.7952	16.658	10.682	5.09303	25.1054	22.2478	19.7853	11.3852	7.39762	9.73332	15.6426	13.9839	5.35939	3.48422	132.094	Positive	m+H	0
344	548.476	221.969	24.5719	22.6683	14.6023	2.11768	0.325655	21.2286	24.7134	9.75973	0.388447	0.0335201	23.4075	19.8037	6.05646	0.206296	0.0956953	22.3015	20.374	2.07627	0.10683	0.0322464	21.846	18.9736	3.65185	0.171765	0.103541	19.5917	17.5137	1.43367	0.273906	0.0918664	222.977	Positive	m+H	0
345	477.266	390.282	66.6502	80.5896	58.5511	22.5036	16.6112	66.9611	74.4465	61.8152	17.8447	12.9677	71.4199	67.3181	44.379	19.0656	9.25685	72.1937	67.0055	29.6375	14.7576	9.98725	66.2105	58.3602	33.467	13.6819	7.87024	67.33	61.7893	25.4773	15.5768	7.97506	414.275	Positive	m+Na	1
346	342.353	257.127	9.77013	10.617	5.65226	1.59979	1.0039	9.57721	7.34839	6.85379	1.16308	0.47191	10.8975	6.60092	5.52299	2.38977	0.228113	9.06379	8.33797	2.23267	0.698598	0.808668	8.22185	5.3683	1.65711	0.589096	0.381086	8.07985	7.21056	3.5982	0.872293	1.23636	258.135	Positive	m+H	0
347	468.557	220.183	23.8407	24.9462	17.9345	6.23673	2.9154	20.8356	26.4869	18.7455	5.52158	2.75309	27.2195	23.0837	12.5655	4.70975	1.47085	25.0291	20.8428	7.83698	3.10606	0.909733	23.9729	18.3619	9.54149	3.06925	1.28304	23.4037	19.9856	6.99166	2.85224	2.08223	221.191	Positive	m+H	0
348	87.2732	187.079	1599.15	2205.97	1860.57	1670.82	920.88	2045.83	3159.6	2388.13	1457.5	1361.17	982.056	1368.41	836.272	542.93	489.325	3109.79	2972.21	1630.48	1216.34	531.718	2927.3	2550.57	2144.82	1098.36	754.312	1007.97	1548.29	1419.14	558.922	362.95	188.087	Positive	m+H	0
349	425.401	300.145	145.316	141.924	96.7335	18.1202	6.15408	121.545	146.512	86.063	11.6101	5.06029	142.665	136.999	48.243	15.7019	4.66156	138.44	119.939	29.0339	6.52471	1.35318	144.233	111.677	30.8408	6.9655	4.21727	145.546	112.553	23.9732	5.52316	4.41962	301.152	Positive	m+H	0
350	41.6518	124.014	27.4848	28.2875	20.9101	17.058	13.6383	32.6455	28.743	18.9547	14.9381	12.9267	24.647	21.125	16.8694	14.4331	6.97098	32.6828	21.5825	17.2956	14.6634	6.39518	28.2245	22.0594	18.2296	12.2371	6.48619	4.77388	20.2124	28.4869	9.71432	5.45735	142.048	Positive	m+NH4	0
351	554.139	252.93	56.495	69.2519	45.9613	12.3314	2.87523	55.0984	68.0733	39.8636	4.68524	2.089	65.0367	61.7283	21.8963	3.38709	1.36417	62.9282	56.9262	12.7038	3.02297	1.14037	65.6609	53.7219	16.1562	1.23647	1.58493	61.8947	52.321	9.38597	3.16343	0.91687	254.94	Positive	m+H	1
352	87.2733	145.067	47.6056	63.4003	64.2405	55.8495	38.3679	55.8736	88.6902	87.7588	49.2434	46.358	37.0115	42.4448	36.3489	22.3888	18.0178	96.8808	87.8151	60.8175	38.2778	18.7022	84.138	78.518	67.8651	43.4145	30.0024	31.0193	55.3138	48.3202	21.4862	13.2735	146.074	Positive	m+H	0
353	41.6797	186.154	4.90318	4.70849	3.34501	4.22332	1.86967	6.79728	4.78204	5.91066	1.45524	1.75278	9.56504	11.2015	8.02603	8.38227	3.19103	3.87625	5.35505	3.19315	2.08729	2.16151	5.02068	10.1666	11.6473	4.73727	2.88588	8.60846	14.0366	10.5951	3.49349	3.92157	187.161	Positive	m+H	0
354	115.225	415.247	19.6124	30.9777	15.2817	17.2106	15.7127	28.5748	10.6128	14.0531	11.4845	9.22159	27.3971	22.5501	19.2598	25.1438	14.8098	23.3897	21.0251	13.1511	15.8128	15.265	18.5022	5.83812	7.05447	12.4159	3.36416	4.35607	21.008	5.89256	12.949	13.9062	416.254	Positive	m+H	0
355	39.582	83.9826	13.3027	18.2653	11.8778	7.94371	3.3907	17.5405	19.026	14.2155	5.09283	2.46902	14.3683	7.32748	11.9623	5.42409	1.09616	19.9713	10.7847	8.38367	3.28517	1.18204	17.2649	15.0496	9.22085	3.1263	1.2692	5.96002	17.8416	13.4307	2.30428	0.560157	102.016	Positive	m+NH4	0
356	15.8484	76.028	6.71717	8.95163	6.13297	5.02116	0	6.32872	9.40646	6.25593	5.68376	0	8.51771	6.83664	4.87683	0	0	25.7822	6.68074	5.91525	0	0	9.26373	7.32211	5.03237	0	0	8.76413	20.6316	0	0	0	78.0386	Positive	m+H	1
357	548.37	152.954	36.6265	31.8461	16.5915	1.63231	0.144736	31.4773	33.2301	13.531	0.282821	0.0335201	34.4167	29.308	6.73025	0.343812	0.159675	31.3209	26.2167	2.08828	0.320489	0.0968507	30.5803	21.7896	2.69053	0.0687819	0.172575	28.2233	23.0633	1.0859	0.30847	0.245017	172.994	Positive	m+NH4	2
358	550.365	265.957	370.744	387.931	212.826	46.6234	10.8186	329.232	377.906	189.602	17.7445	2.26454	388.228	342.931	105.159	13.6756	0.969613	357.367	320.208	48.6315	6.29816	2.12155	373.677	291.685	69.1269	2.46312	1.32745	352.527	280.13	41.0984	7.52307	0.867756	266.965	Positive	m+H	0
359	58.6383	370.03	36.3337	39.4897	26.8978	27.9668	23.8896	35.3366	49.0151	27.2507	30.9577	18.7319	32.3903	35.3316	30.2354	22.4842	13.1515	43.5949	35.2067	19.2146	26.9472	12.2043	47.5751	31.4551	25.3179	21.347	17.5219	31.6953	35.5279	26.8273	17.608	11.4033	371.038	Positive	m+H	0
360	414.56	334.219	18.8325	22.6435	15.6615	2.90459	1.81075	33.6902	31.813	25.3823	2.99003	1.68455	32.9216	24.7546	12.6996	3.13224	0.95371	17.6019	21.7106	4.46278	1.14767	0.354452	39.2405	66.3855	30.3372	1.63589	3.76355	65.913	27.964	13.2006	1.07074	1.33341	335.227	Positive	m+H	0
361	487.027	440.296	31.6649	35.8888	26.6536	13.3236	8.00987	28.5105	33.7135	28.7926	10.8573	6.77492	32.142	31.5923	22.624	9.47903	5.68834	35.7392	29.5637	15.741	7.81387	4.61567	30.4071	26.1787	16.3257	4.65215	5.38189	27.9285	28.5157	13.566	8.01673	7.19685	441.303	Positive	m+H	0
362	365.778	148.031	19.0381	13.5542	5.50482	1.01758	0.0717285	8.81548	13.8279	19.4854	0.353668	0.0668096	18.6202	15.6748	1.83807	0.311458	0.0651249	14.8037	10.2709	1.42527	0.283835	0.146638	13.1627	8.28361	1.69227	0.103916	0.173298	13.9374	12.3605	1.14902	0.379138	0.0634483	150.042	Positive	m+H	1
363	317.224	527.761	168.29	203.647	141.741	89.331	68.5927	151.142	206.344	181.867	84.0276	36.5197	184.818	185.537	121.408	75.8595	37.2056	195.927	179.422	83.8605	60.3931	40.0315	197.813	158.408	99.4374	50.2809	37.9212	200.137	158.167	90.5198	70.3374	41.1368	529.771	Positive	m+H	1
364	485.638	406.317	21.7074	23.6696	14.6747	7.19143	4.05707	18.2169	19.232	15.291	6.60989	3.97774	23.8713	24.1549	11.7494	3.69392	1.18756	18.7505	23.0464	6.99706	3.61365	3.76232	14.2889	15.2909	11.7033	3.8342	3.33913	19.551	14.7833	6.90619	5.85159	2.51487	407.324	Positive	m+H	0
365	549.596	267.956	253.735	265.269	147.955	33.1768	5.00731	223.249	260.587	131.727	10.3241	1.32091	267.297	234.095	71.7452	8.56171	1.0989	245.395	219.622	35.1891	3.13417	1.20765	259.465	201.02	45.7721	1.85445	0.593724	238.256	187.014	28.0798	3.95869	0.681888	268.964	Positive	m+H	0
366	317.262	528.262	57.6133	73.2095	45.7435	27.456	13.7849	49.1083	69.4956	66.4597	25.2434	11.5873	56.2571	67.3004	37.3228	19.2873	10.6562	65.662	53.0868	28.7796	17.9692	12.8045	66.229	49.7658	32.7218	15.9646	11.7991	74.0316	43.5659	23.2504	19.6033	11.0054	530.273	Positive	m+H	1
367	554.081	177.919	23.5375	28.1835	18.436	3.3664	1.15845	22.2077	27.1185	15.8944	1.20174	0.33471	26.9614	25.0971	7.81594	1.03198	0.127904	24.7054	24.1668	3.98851	0.747629	0.45154	32.6467	23.6827	3.93879	0.343826	0.275998	26.4811	22.7038	2.86768	0.754039	0.153006	178.926	Positive	m+H	0
368	397.152	615.17	11.9045	13.7437	8.25187	4.89946	2.2523	15.7855	8.85924	5.61562	2.46789	1.49717	16.9914	12.6964	8.18443	3.24183	0.57576	13.4978	12.6232	2.60365	2.43923	0.838848	14.0429	7.85695	4.29561	1.97828	1.35285	9.71805	13.2472	3.00075	1.62855	2.55092	616.177	Positive	m+H	0
369	359.721	428.298	11.1303	10.884	12.9343	7.19113	5.91474	11.8425	12.061	18.4849	6.5433	4.54153	19.8501	15.1209	17.8052	10.4104	8.75026	13.7816	11.9676	5.91407	5.57324	4.34172	10.7791	10.0036	5.47621	6.19883	4.71658	18.4058	17.4081	10.6146	11.3554	8.9905	429.305	Positive	m+H	0
370	183.112	192.132	12.0596	17.6692	16.545	13.5403	12.9364	24.56	24.4121	17.1266	14.889	8.42409	18.9228	14.6761	12.4736	7.50744	6.40692	23.0593	20.6361	18.1373	8.9459	7.80057	26.9458	21.8506	17.6918	6.74803	7.41645	18.1229	11.227	14.6043	5.852	5.11229	193.139	Positive	m+H	0
371	548.93	168.961	9.92862	11.1771	5.76995	0.751504	0	9.63931	10.0714	4.54644	0.141416	0.100674	9.97182	8.48763	2.44256	0.240678	0.0319349	9.35509	9.06569	0.877744	0	0.0645836	10.1517	7.18782	1.16858	0	0	9.29329	6.26388	0.54295	0.034314	0	171.975	Positive	m+H	2
372	542.177	229.97	22.2466	21.6979	14.6336	1.87078	0.364067	20.7806	19.7161	11.1981	0.782733	0.134975	22.462	17.5288	6.34553	0.553745	0.224976	20.7909	19.2734	2.99667	0.322615	0.064894	21.6272	17.4275	4.01665	0.0346159	0.0347254	20.0361	15.7617	1.82206	0.276002	0.0924712	230.977	Positive	m+H	0
373	317.238	357.501	10.6681	14.6733	8.96929	2.65075	0.704036	10.6531	14.8801	11.3868	1.67432	0.5407	14.2785	13.2659	3.70381	0.65207	0.237017	12.8307	11.6673	2.46371	0.434654	0.341124	14.1536	9.81645	2.6543	0.462183	0.104325	14.6847	9.06653	1.90674	1.0136	0.136333	358.508	Positive	m+H	0
374	53.5044	102.057	1134.49	1025.2	835.242	648.004	522.733	1073.43	727.333	889.1	476	341.896	1523.01	1375.35	1208.67	857.725	490.819	1214.2	979.194	636.947	539.915	225.66	762.688	1414.28	1287.81	440.211	372.43	1551.91	1783.8	1494.81	498.746	330.301	120.091	Positive	m+NH4	0
375	376.559	522.247	9.20096	10.2536	8.32338	5.87992	3.92521	10.8083	12.676	8.07407	4.22422	3.74919	11.0783	10.4218	7.1227	2.4443	2.75949	11.5739	9.84282	5.43555	2.22102	2.3065	14.6736	11.0828	5.47894	3.57194	2.96883	12.3348	9.71473	6.74764	3.88664	3.2656	524.258	Positive	m+H	1
376	87.2819	145.068	6.38831	7.95996	8.06936	6.97663	4.63174	8.36462	12.1631	10.747	5.80989	5.47051	3.9861	6.88921	4.6528	3.4409	2.39009	10.9282	11.4686	8.29843	5.81855	1.54355	10.3438	11.7063	7.8536	5.08731	4.35654	4.93303	7.6471	6.1744	3.30025	2.11765	147.078	Positive	m+H	1
377	312.903	577.399	7377.62	8540.67	6068.57	3477.1	2551.3	7597.78	8706.39	8560.74	2774.74	1429.77	9160.56	8442.47	5441.45	2991.64	1559.33	8758.26	7674.76	3428.62	1837.6	1124.43	8699.27	6728.86	3663.81	1622.38	1006.77	9215.6	7624.87	3570.26	2700.69	1464.89	578.406	Positive	m+H	0
378	312.332	417.002	7.74141	5.56947	1.81583	2.03388	0.438916	7.82462	11.4287	11.3909	0.590178	1.06205	12.3082	8.60742	1.36708	1.42401	0.340648	13.2922	5.75766	2.15335	1.14437	1.17608	9.17777	4.94764	1.78188	0.40216	0.211876	9.70867	3.56404	1.31792	1.73264	1.09674	418.009	Positive	m+H	0
379	311.757	114.042	12.4452	13.8513	10.8504	5.3319	4.01489	12.1112	15.3904	16.2613	4.49633	2.44709	15.7773	15.4536	9.96747	3.57	1.94897	14.7098	12.0694	5.73395	3.79494	1.70485	13.8967	12.8588	7.01518	2.46944	2.1165	17.0582	13.3317	6.00162	4.32861	2.57783	116.053	Positive	m+H	1
380	311.755	108.03	39.6414	45.8497	34.5231	17.6149	11.7574	41.4403	47.998	49.7255	15.3083	7.0359	53.2225	49.5119	29.176	16.4711	9.48055	46.6186	41.1084	17.6686	9.69259	6.06353	47.388	38.3469	20.9172	9.33409	5.07957	49.1537	43.2317	20.2914	14.7677	9.08374	109.037	Positive	m+H	0
381	311.756	84.0232	20.2213	22.6338	15.0009	7.59611	6.16543	19.5268	20.6829	22.9613	8.08351	3.7442	24.8556	20.5547	14.2351	7.5228	3.30987	22.2872	19.6507	8.77476	3.99857	2.91164	22.5975	19.3148	9.47719	3.89131	2.4862	25.0015	19.3942	10.0566	7.09072	3.88344	86.0339	Positive	m+H	1
382	548.378	143.954	27.6339	28.2216	15.5657	1.36694	0.217103	25.714	30.4132	13.6471	0.247468	0.0335201	27.8967	26.5162	6.10022	0.412574	0	23.3367	25.6918	2.0353	0.0356099	0.0322464	26.2211	22.001	2.47102	0	0.103545	26.2693	22.0143	1.19225	0.102823	0.0306271	145.964	Positive	m+H	1
383	548.476	229.967	21.1577	15.7749	10.624	2.16536	0.397521	19.8609	15.9448	9.01475	0.671727	0.10056	19.9477	14.0939	4.90553	0.103035	0.0638698	18.1618	15.8528	1.43887	0.24927	0.0967392	17.1712	11.5865	3.12729	0.0343909	0.103429	15.2759	11.1625	0.693062	0.205647	0.0612542	231.978	Positive	m+H	1
384	37.4603	364.077	34.4341	38.6187	29.6384	11.7772	8.36816	24.1268	36.3098	29.3945	16.8461	11.9351	26.9863	22.8438	23.0877	13.5889	8.9965	39.9926	33.9489	11.5946	7.09469	5.10052	36.3035	27.0724	20.219	13.5876	9.40405	31.6823	34.6056	13.9905	15.8753	6.45896	365.084	Positive	m+H	0
385	314.779	547.726	37.5592	42.3249	29.7559	15.065	7.90472	27.7201	39.6908	36.1691	13.6985	5.94934	44.999	36.2442	19.7411	12.7868	5.05761	42.2681	36.7378	13.486	9.73237	4.17837	40.3859	26.738	12.3326	8.52048	4.83786	41.8563	30.4919	16.4494	13.2248	5.16195	548.733	Positive	m+H	0
386	132.664	216.106	60.5436	94.6664	108.626	79.3461	79.0467	121.02	231.743	191.264	76.3128	58.0071	54.1944	92.4545	40.755	31.0686	31.3787	182.674	131.533	96.8606	49.4582	20.8095	267.346	155.27	101.972	38.844	40.3438	66.8317	131.419	49.2808	34.5053	22.1531	217.114	Positive	m+H	0
387	410.072	239.24	3.8336	6.77046	2.95527	0.729087	0.2959	5.54111	7.01252	4.25929	0.6785	0.135717	6.11047	4.49802	15.3926	0.38561	0.290973	4.08655	4.9726	1.13893	0.328125	0	5.51927	4.26109	1.03309	0.0703669	0.140805	4.75551	3.40327	0.527178	0.140324	0.0624715	240.248	Positive	m+H	0
388	471.703	380.297	70.7062	78.4124	61.8318	20.3153	12.7977	67.9968	83.5785	58.218	16.6946	10.0403	84.7449	70.5407	42.7059	17.3476	9.14364	77.2081	69.0366	28.3075	10.8294	5.60907	82.8627	65.0812	45.5707	14.0438	7.23844	75.1926	74.6367	26.2777	15.1042	8.68003	381.304	Positive	m+H	0
389	34.3499	197.945	1.36227	4.64871	7.11635	6.74483	5.13953	3.21258	6.53787	5.18285	5.23917	4.08629	1.58644	3.28182	4.11661	2.27581	1.29124	6.0089	7.4806	6.25033	5.01885	2.88353	5.68366	5.0548	3.08422	2.70494	1.83866	1.09992	2.94822	9.5376	2.22858	2.08934	198.953	Positive	m+H	0
390	304.176	575.384	1357.63	1640.95	1090.28	568.35	373.031	1369.51	1435.8	1664.67	507.807	273.165	1691.78	1392.55	1074.57	541.96	310.832	1606.7	1342.77	555.432	303.478	256.39	1597.18	1287.52	673.13	311.812	205.372	1623	1428.18	765.786	481.868	276.73	576.391	Positive	m+H	0
391	3.97047	78.5971	8.32488	21.1453	13.9387	5.14139	0	10.3675	10.249	10.8119	0	0	18.1891	5.87395	10.2074	0	0	36.5885	16.1733	5.555	5.76647	0	8.49651	13.6913	8.07624	0	0	9.90281	24.2189	21.0331	0	0	79.6044	Positive	m+H	0
392	39.5746	109.007	21.0313	33.8145	28.5682	17.2247	8.69771	26.3717	37.5564	27.8087	12.3155	6.63879	23.7881	25.1137	20.6495	11.8191	3.4899	29.7423	29.9015	17.786	10.0233	3.64104	32.8077	29.0495	16.4457	5.50622	3.03199	19.6131	31.3915	34.867	6.42061	2.6204	111.018	Positive	m+H	1
393	36.4415	164.016	5.82494	6.7028	8.80655	4.81908	3.11518	5.9494	21.8134	17.2107	4.75277	2.76656	6.48397	10.2451	8.81497	3.38084	0.889227	8.61132	7.3005	5.19581	2.9375	0.562755	16.2005	11.6606	6.59503	2.33687	0.752461	7.11002	13.2165	12.5829	2.84296	1.13218	183.053	Positive	m+NH4	1
394	298.746	210.103	17.3618	18.0477	14.0567	7.11407	0.693874	21.1314	18.3798	17.2221	7.40006	0.262228	19.5916	15.6691	14.2497	8.94635	0.318275	19.7982	17.9905	1.74412	4.66551	0.178726	19.0439	20.7827	10.6377	0.648787	1.26187	20.9475	16.0514	8.04253	0.638842	0.203555	211.11	Positive	m+H	0
395	548.547	163.967	50.195	52.4458	28.4468	4.67685	0.47039	45.016	58.5181	25.7235	0.91675	0.1676	53.1885	48.8604	13.3338	0.722035	0.127594	46.6872	46.379	3.36966	0.24927	0.0967392	49.1375	40.4137	6.73765	0.103059	0	49.6339	39.1698	3.0443	0.30847	0.122488	187.96	Positive	m+Na	1
396	39.7235	109.009	84.5478	130.213	110.989	79.916	43.8199	110.437	143.248	111.879	54.7346	34.4432	96.1885	105.321	83.5929	52.8521	19.9221	120.642	125.806	71.1161	45.8679	17.3105	124.585	123.424	75.5011	34.6533	18.7477	80.7185	116.16	100.092	30.7162	15.7155	110.016	Positive	m+H	0
397	71.9658	179.097	12.8306	15.0286	12.5841	12.6595	9.60554	18.4648	17.8698	16.2313	13.7872	11.0175	17.6919	14.5561	12.5191	12.8023	9.03794	17.6206	16.5036	12.3846	12.087	7.63404	18.4826	16.5812	15.277	11.4597	8.91589	16.1493	18.763	14.6606	9.16262	7.08897	180.104	Positive	m+H	0
398	242.766	196.126	497.983	501.013	316.027	130.106	78.0487	630.999	569.149	358.928	107.377	45.6382	474.39	499.384	244.724	70.9766	40.8994	536.56	363.503	201.334	61.8028	21.9196	543.081	324.231	137.308	58.5566	16.4397	338.678	352.735	154.458	58.788	21.6402	197.133	Positive	m+H	0
399	87.2699	158.1	33.0226	44.311	39.4299	33.7031	22.1315	43.3188	57.1231	51.0833	30.404	27.1027	26.2796	29.6486	23.6439	13.7946	12.0019	64.9572	55.6884	36.9405	24.6188	11.1571	58.5689	49.0281	43.7067	24.8241	17.9494	22.004	34.9649	30.4117	15.5982	9.4342	159.107	Positive	m+H	0
400	548.476	167.963	23.9574	26.5243	15.2726	1.86158	0.289107	22.9743	26.4576	11.7218	0.601019	0.0335201	25.5206	21.9253	6.98969	0.412139	0.0638698	23.2009	22.8807	2.16055	0.0712199	0.0322464	24.5321	20.5773	3.87491	0.0343909	0.103429	22.6479	20.0548	1.26559	0.137098	0.0306271	191.955	Positive	m+Na	1
401	548.378	156.958	19.8542	19.1096	8.93721	0.450274	0.325655	19.8633	20.5573	8.72701	0.176763	0.100674	20.2515	18.6933	4.06864	0.0343812	0.12774	18.5449	14.1906	1.00314	0.14244	0.193701	19.649	12.3934	1.72042	0.0688619	0.103545	17.5447	13.743	0.784261	0.068549	0.183762	174.992	Positive	m+NH4	0
402	556.031	148.985	20.458	25.1332	12.348	1.44705	0.216724	19.9185	24.9085	10.6797	0	0.0334382	22.8711	25.2389	4.39494	0.0686512	0	19.8271	20.7624	1.37348	0.0355238	0.0643738	23.8607	19.3913	2.1723	0.0686104	0.0688555	23.0566	17.3612	1.25182	0.273334	0	150.996	Positive	m+H	1
403	460.878	352.268	65.2325	75.1192	46.3464	15.7743	8.25279	62.4036	71.8582	48.5029	10.8636	5.33082	70.0423	59.139	32.8068	9.13841	5.75998	69.4504	61.6329	19.4805	8.13151	3.23518	66.4896	55.4895	25.6067	7.42546	3.94814	66.5923	53.5443	18.6559	8.73068	5.66589	353.275	Positive	m+H	0
404	39.6356	150.041	26.7225	25.6299	21.2145	15.7166	11.9888	31.572	27.9188	23.8437	14.5059	10.2846	29.2536	21.0269	19.0279	15.42	6.20308	30.6125	23.8734	16.4092	12.2547	3.68585	41.1929	26.169	18.5737	10.5195	3.77874	22.1493	32.0768	26.4675	9.33423	6.1951	151.048	Positive	m+H	0
405	313.019	577.399	2601.77	3233.4	2154.4	1099.23	882.284	2761.13	3087.33	3159.61	1003.33	523.467	3275.43	3101.95	1621.27	982.855	581.618	3185.95	2683.55	1135.52	682.795	422.134	2890.54	2532.74	1323.67	610.799	380.686	3372.95	2733.87	1345.12	1032.6	541.896	579.41	Positive	m+H	1
406	35.4003	109.993	21.8565	25.3992	19.0523	10.0766	5.01703	9.85208	21.2636	16.1827	6.72941	4.35317	21.2713	15.9319	14.2306	5.6286	1.82371	23.9372	20.6672	12.6845	7.32648	2.53633	24.056	16.6882	12.2623	3.69149	2.39108	19.0707	9.16827	11.19	4.54577	1.96827	134.989	Positive	m+Na	2
407	469.56	180.168	3.39675	4.8259	2.56595	1.37848	0.900526	4.2312	5.03398	3.41573	1.17713	0.800467	4.52482	4.57313	2.83826	1.14059	0.414053	4.40373	3.06393	1.81334	0.683517	0.443412	4.28849	3.45301	1.74665	1.10794	0.277152	4.52412	4.1532	1.77943	0.68587	0.672938	181.175	Positive	m+H	0
408	39.5746	132.04	29.4382	31.6725	22.2268	14.7573	9.94742	33.1038	26.2182	20.9844	10.7026	7.00522	41.2794	31.9965	24.5744	16.5555	5.37133	35.8574	25.482	15.5796	9.34933	3.29224	26.9122	28.138	27.7173	8.70369	6.07165	51.1463	36.4347	43.0805	9.73899	4.36724	133.047	Positive	m+H	0
409	549.37	167.963	444.589	466.51	259.384	43.5655	6.96878	409.228	476.3	218.975	12.4925	0.747633	471.619	435.84	112.281	9.90587	0.644571	431.509	396.82	45.8566	2.45709	0.915593	450.045	359.47	62.726	1.30712	0.351752	424.244	346.758	32.5783	3.66737	1.13302	190.953	Positive	m+Na	0
410	435.638	294.194	43.7099	43.9907	27.482	4.41811	1.16495	37.4975	46.1073	24.5587	2.03063	0.689914	43.3672	41.4687	12.9766	2.87102	0.574132	45.1544	34.7974	6.48351	1.29837	0.355292	44.5189	31.6979	7.08772	1.68941	0.450916	37.7823	34.1524	6.9727	0.727007	0.519645	295.202	Positive	m+H	0
411	47.2236	289.173	12.1661	14.5231	9.40925	10.2051	8.18668	12.1286	9.00764	9.53953	6.87366	4.40786	25.446	25.2582	18.696	22.4407	13.139	13.3968	10.259	9.90918	10.4643	5.95596	11.1423	13.671	17.2481	12.5341	8.31815	13.6722	28.4519	12.3765	14.7268	9.99768	290.181	Positive	m+H	0
412	311.756	110.046	37.4231	31.5781	24.6412	14.0359	10.08	35.2934	33.9414	35.6467	11.9209	6.84733	41.0712	33.4917	22.6282	12.7756	6.97428	39.6246	28.7072	14.4163	8.65883	5.42869	37.3607	25.3152	16.3854	7.22491	4.17516	39.8759	30.5506	15.589	13.8547	7.56032	111.053	Positive	m+H	0
413	311.757	240.078	20.0343	19.569	14.2412	7.54589	3.8385	18.261	20.5007	22.9829	6.39964	3.24364	22.36	20.9554	13.4096	7.71474	3.36059	21.0749	17.2295	7.47293	4.37384	2.9195	20.997	18.1613	7.27405	4.00194	2.03484	22.7609	17.9376	8.96714	6.12911	3.65811	242.089	Positive	m+H	1
414	536.548	342.038	11.3141	13.0895	7.00529	0.420358	0.253298	10.7708	11.4028	6.16188	0.388894	0.167715	13.3117	9.23849	3.52436	0.550122	0.0958047	11.721	9.11091	2.02176	0.142474	0.0322307	11.5333	6.8052	2.34587	0.137852	0.10352	11.2432	9.03806	1.0066	0.137131	0.030616	343.045	Positive	m+H	0
415	311.757	270.087	21.1972	22.3631	14.3395	9.42753	5.41068	19.9277	21.2602	24.9866	7.1329	4.06886	21.5049	23.5917	14.6717	8.27075	3.9461	22.0279	21.009	8.02764	5.08331	3.55739	23.1505	18.4968	9.30041	4.5678	2.17073	25.4397	20.3385	9.97051	6.50864	3.75556	271.094	Positive	m+H	0
416	549.034	187.945	123.599	129.265	70.1058	12.3833	1.23025	112.564	125.212	57.7662	2.60354	0.271866	131.708	122.196	29.2489	1.95981	0.223289	119.257	111.067	11.2162	0.854638	0.196198	122.476	102.353	16.3943	0.309581	0.172569	114.342	95.0367	9.04438	0.99396	0.244977	189.956	Positive	m+H	1
417	460.907	281.284	29.1538	34.4124	21.1616	6.72213	1.71308	27.0269	28.9818	19.7949	3.5294	1.76833	30.6164	28.3024	13.0071	2.49191	1.34119	32.6855	27.667	6.96149	2.37526	0.806504	30.9092	24.7158	7.88063	1.53259	0.936386	27.9412	22.7072	5.48572	2.90412	2.10833	304.273	Positive	m+Na	0
418	42.7208	83.0366	16.2514	14.2783	11.117	9.40135	4.71108	12.9518	14.7703	13.4536	5.65064	3.72704	12.5431	13.3193	9.55524	5.87999	2.86601	17.5527	14.4216	8.35638	4.64238	1.89319	14.0022	12.6863	7.32982	4.60312	1.74028	10.5468	13.6156	17.5099	4.88714	1.74807	84.0439	Positive	m+H	0
419	41.6687	203.15	2.43645	3.31946	2.02805	2.73085	2.28579	3.65155	2.35893	2.40905	2.28096	1.37455	7.64165	6.42901	5.65185	7.23006	3.7039	5.8093	2.32147	2.52118	1.86439	1.77322	2.16383	6.97522	11.0334	3.65401	4.06056	8.6587	8.78463	11.6169	4.58717	2.75729	228.146	Positive	m+Na	2
420	538.682	194.009	46.0028	43.1081	26.7869	2.26338	0.217112	45.1242	41.7477	25.8032	0.95346	0.204046	50.0584	37.2867	12.6176	0.722005	0.0318972	44.9267	34.8094	5.0013	0.14244	0.163388	46.3104	32.2404	7.60597	0.0688431	0.103524	41.2192	32.3302	3.22897	0.308607	0.0306296	195.016	Positive	m+H	0
421	311.756	324.116	67.355	78.0814	49.9985	31.3748	19.9813	66.7614	77.7002	76.1711	25.9156	14.5424	80.5467	73.5341	49.416	25.7068	15.5531	77.8355	66.8926	30.4363	19.1689	8.90779	78.3075	60.2706	35.5648	16.5722	9.02548	85.7868	65.6325	32.3642	26.1174	15.3546	326.126	Positive	m+H	1
422	35.4003	96.5076	3.94127	10.0382	7.3376	1.77451	0.528014	4.57151	10.3104	5.77465	0.881005	0.323149	4.18202	5.95115	3.31488	0.534659	0.0926534	19.4007	8.82359	2.42693	0.753385	0.0625283	8.46279	6.94555	2.54941	0.335654	0.132828	4.41594	11.3925	60.6236	0.0669663	0	97.5149	Positive	m+H	0
423	189.999	176.064	25.2544	31.9547	30.4458	27.6272	25.2921	40.5625	48.5677	36.0538	25.4041	22.88	39.5015	39.9521	31.5575	22.0116	20.2124	46.1171	33.9517	31.6299	21.731	16.0342	49.2071	50.5206	40.2978	11.8167	14.9661	42.2694	40.4694	40.0121	19.369	8.8582	177.071	Positive	m+H	0
424	549.404	200.979	11.7637	11.7913	8.47479	1.33691	0.109878	12.352	11.4409	5.84629	0.247193	0.0339833	12.5343	11.4956	2.83318	0.174007	0	12.4759	10.6888	1.14282	0.0360442	0.0652784	13.3183	10.3902	1.18311	0.0343979	0.0698499	12.921	8.92307	0.933422	0.137098	0.0309949	201.986	Positive	m+H	0
425	551.132	156.955	37.7142	39.2533	18.6735	1.5974	0.109718	32.7649	37.6402	16.4502	0.250023	0.169323	37.845	36.9911	5.82448	0.173711	0.128894	34.6263	32.5825	1.50775	0.215899	0.0325896	35.7837	30.7047	2.00762	0.104246	0.104575	34.9283	27.8355	0.881048	0.138557	0.0618768	158.966	Positive	m+H	1
426	549.416	207.955	13.8507	12.8883	6.07362	0.60051	0.108552	12.0528	11.7466	5.27219	0.247193	0.0671159	13.4305	11.6248	2.496	0.206296	0.127594	13.7452	9.07802	0.846396	0.0712199	0.0322918	10.9761	9.3447	1.38909	0.0687959	0.0690275	11.1224	7.93317	0.482622	0.239921	0.153111	208.962	Positive	m+H	0
427	156.351	649.294	4.48152	4.54664	3.32274	5.18061	4.55526	8.9273	4.90308	8.4125	3.69833	5.13139	13.8474	8.80568	13.3619	11.0679	8.43048	6.44409	9.42107	2.44572	4.85766	1.90223	5.62578	6.1471	4.50915	8.94228	2.11099	7.42081	14.8246	7.9519	17.4333	12.282	650.302	Positive	m+H	0
428	538.612	224.965	31.9399	42.245	22.1405	2.0347	0.289483	30.0719	39.0907	19.7309	0.31782	0.134396	36.5883	34.5868	10.7876	0.343812	0.127589	35.6181	31.6894	3.23115	0	0.0966925	35.5171	31.4768	5.96882	0.0688431	0.0345081	33.803	28.639	2.92566	0.342897	0.153148	242.999	Positive	m+NH4	0
429	45.1513	133.048	22.5626	22.775	19.3397	15.6021	12.7852	16.3625	26.8524	16.059	10.7203	10.3715	20.2623	28.2946	17.6136	12.4413	9.41309	25.1206	19.6448	18.0312	13.399	6.89074	22.3624	13.6794	17.6947	7.792	5.2221	24.9115	20.5256	29.0456	10.6553	6.50058	134.056	Positive	m+H	0
430	311.756	84.0224	393.454	421.489	316.444	166.296	113.524	392.852	433.023	446.476	142.722	76.4382	469.64	427.609	279.358	148.471	82.0498	443.66	395.806	166.231	95.726	59.5897	431.74	351.584	190.556	94.1494	50.7616	479.223	394.164	187.791	142.855	78.8741	85.0297	Positive	m+H	0
431	311.756	126.044	252.221	272.284	201.043	109.404	77.6897	252.614	275.351	286.426	95.539	49.9084	298.095	279.681	175.034	98.151	56.0823	291.236	250.124	107.613	63.754	40.5854	274.547	223.574	120.544	60.1604	36.6042	305.79	242.038	126.366	95.5918	53.8489	127.051	Positive	m+H	0
432	53.0566	120.369	8.85624	1.42775	2.59134	0.86754	1.2944	6.06048	1.38356	3.32262	0.802558	0.554323	9.60194	7.69688	7.42338	1.26733	1.08916	9.946	6.95317	1.08587	1.52319	0.594224	1.51575	0.57868	2.6986	0.942739	0.855377	7.50588	8.19265	7.17246	0.736416	0.69289	121.376	Positive	m+H	0
433	211.291	224.157	15.0299	17.2323	14.5979	14.1426	12.0461	19.8029	22.9237	15.4018	14.5157	10.5236	17.9111	14.8511	11.8585	8.58682	8.04164	24.4562	17.8496	15.7196	11.0173	8.76704	24.8695	20.8213	17.1248	8.746	8.34255	18.3368	14.6113	14.2644	8.30741	6.91522	225.164	Positive	m+H	0
434	386.438	322.224	58.4254	64.4118	40.7362	19.6582	11.3786	71.1628	59.3445	60.5776	17.8772	10.3694	48.4528	38.0072	33.2903	13.1252	7.54504	59.7908	57.5636	22.1649	10.6171	6.15309	79.8244	24.2836	10.4037	10.1532	5.47442	25.981	40.0564	13.3041	11.3891	10.7741	323.231	Positive	m+H	0
435	311.757	162.069	89.2365	100.94	69.3888	41.7987	28.5442	87.4722	98.5996	96.8907	38.1175	20.6004	105.186	96.4611	63.4547	36.8283	21.7897	105.501	86.3786	40.7253	25.9586	15.9959	99.366	75.3001	44.9072	22.5915	13.1351	108.044	87.6383	48.2388	35.9707	21.592	163.076	Positive	m+H	0
436	445.935	320.244	17.0765	21.5601	15.617	2.82698	0.581839	20.6509	21.8604	11.4204	1.37205	0.836791	21.0678	16.4501	6.80741	1.13999	0.445398	18.0396	19.6541	4.52966	0.846549	0.0965734	18.4205	17.2945	4.95015	0.660259	0.242434	16.8597	14.593	3.48397	0.345462	0.517959	321.251	Positive	m+H	0
437	163.956	326.109	24.9582	19.2109	16.3466	17.5252	16.109	17.2895	14.0505	8.93849	12.5927	7.80566	19.4326	13.7148	12.6219	14.1975	8.94326	29.809	17.5502	14.9092	10.9815	10.6094	13.0081	6.94915	6.21435	4.45176	4.36264	19.1351	17.9268	12.0254	12.554	6.48867	344.143	Positive	m+NH4	0
438	311.757	86.0387	39.2014	37.1967	27.8187	14.3576	11.3062	37.8548	38.0469	37.3343	13.7453	7.37452	45.0148	36.9792	24.5249	12.627	7.1748	43.4837	32.7526	15.9834	9.67094	5.21905	41.4546	31.1376	16.3847	8.85062	4.7127	45.8586	34.2142	17.3676	13.9554	7.20443	87.046	Positive	m+H	0
439	549.903	163.967	1042.22	1071.31	604.219	100.847	18.8854	957.021	1105.11	520.493	31.7072	2.406	1095.65	1001.54	259.429	24.9185	1.97568	1014.39	934.943	112.226	10.2624	1.92418	1064.47	839.711	147.828	2.47817	2.22187	983.754	817.23	84.1283	15.1421	1.43824	186.957	Positive	m+Na	0
440	549.37	187.947	658.02	687.932	372.728	65.2255	10.7933	607.066	687.745	324.208	18.5654	1.49015	678.483	647.094	162.733	14.5251	1.33973	636.567	599.158	68.3788	3.6253	1.53689	666.318	536.975	92.0016	1.65282	1.60462	637.176	507.149	48.9172	5.34596	1.15807	188.954	Positive	m+H	0
441	538.598	221.965	22.8703	29.3477	16.4823	1.15225	0.253298	21.4294	28.6255	14.265	0.459073	0.0340077	24.4987	23.2817	7.86145	0.378193	0.0318972	25.7074	22.6148	1.91327	0.17805	0.0326243	26.5866	21.9325	2.94535	0.103265	0	23.3973	20.4589	2.46239	0.0342897	0.0612591	242.005	Positive	m+NH4	2
442	333.109	635.405	34.5271	62.4276	54.7544	36.927	19.2429	95.1355	81.7206	89.0388	35.2665	15.8296	96.0089	85.1759	52.082	36.879	17.5308	95.554	88.8338	32.9756	17.7508	9.24485	81.9809	73.2973	33.9454	24.6126	12.0326	87.2581	84.406	27.3914	27.9634	20.3656	637.415	Positive	m+H	1
443	161.534	275.223	11.0703	9.28328	8.744	6.44122	1.99176	9.50353	8.93141	7.795	5.1442	2.86029	8.76278	9.68448	8.12262	5.0524	2.96818	10.9671	10.7284	5.09386	3.20823	1.70111	9.37848	6.39471	4.66925	2.30175	1.8536	8.88299	10.2624	5.01588	4.37469	1.15874	276.23	Positive	m+H	0
444	548.359	121.973	7.23109	7.54407	3.38054	0.210128	0	6.32492	7.81395	2.46765	0.14141	0.033558	6.29163	3.68625	0.78353	0.0343812	0.031935	6.86506	5.59609	0.60075	0.0712199	0	5.6753	4.94017	0.389528	0	0	5.83859	5.39401	0.301639	0.0342745	0	123.983	Positive	m+H	1
445	257.323	224.157	15.7845	17.0736	16.8799	10.8996	10.7924	23.1925	24.6177	14.6416	10.7935	7.99554	20.7108	20.05	12.9143	7.70371	4.81886	23.7959	18.2761	11.3918	1.15578	5.09316	24.082	20.8767	14.4063	7.10581	7.36506	21.8508	16.4694	13.1822	7.42197	5.2297	225.164	Positive	m+H	0
446	538.199	203.009	22.0823	18.9002	11.5604	1.02297	0	21.8155	16.1396	10.4683	0.353133	0	21.1184	14.4246	6.54034	0.412139	0.127589	20.5865	16.1216	1.9263	0.106718	0.0322308	18.6435	12.5525	3.08014	0.103127	0	18.0849	13.5217	2.04993	0.0685056	0.0611791	204.016	Positive	m+H	0
447	210.287	148.104	8.50919	10.4798	8.57838	5.88875	4.75476	10.1848	12.4148	7.55643	5.05976	3.25861	8.36948	8.80689	6.56207	3.92337	1.99721	9.53377	9.6481	7.18144	5.2335	1.93757	10.4844	9.0205	6.91985	2.99382	2.67644	8.55964	8.74856	5.29086	3.4919	2.2385	149.112	Positive	m+H	0
448	165.994	351.186	2.5554	4.07055	1.49491	2.78217	1.54891	3.08581	2.20074	1.49222	1.65856	1.24294	9.88809	12.5128	7.65415	9.4851	6.45915	3.15971	1.96405	2.34702	1.50369	2.06035	3.04402	4.55009	3.78882	4.28444	2.10667	3.41867	10.0788	6.51263	6.60441	4.20921	352.193	Positive	m+H	0
449	311.757	96.0272	29.0864	28.8009	22.5445	13.1402	7.96693	28.5741	30.0753	32.2341	11.309	4.41454	32.0117	32.1276	21.0384	10.2185	5.8324	32.5376	28.2597	11.6281	7.42793	4.51589	30.2104	24.5158	12.5577	5.09602	4.32064	33.6762	27.378	12.5949	9.84033	5.59516	98.0378	Positive	m+H	1
450	4.00386	78.0675	5.01848	12.5593	11.6463	903.966	319.608	2278.27	2831.75	4.77479	625.917	185.91	2488.43	3.97364	1574.15	506.344	0	11.8886	3.65636	1093.57	859.881	0	2545.68	6.68055	984.468	251.547	0	19.0131	10.3091	3264.47	301.271	60.0081	79.0748	Positive	m+H	0
451	185.812	116.094	7.61816	9.42177	6.41576	5.44235	4.02872	9.10405	8.63722	6.80168	4.61452	3.41055	8.28191	7.21221	6.31529	3.09518	1.67597	9.542	8.51565	5.21298	3.58285	1.64238	9.66481	7.12665	6.27645	2.2019	2.70488	10.1648	7.27292	5.67931	3.56112	2.26129	117.101	Positive	m+H	0
452	547.319	295.879	19.1152	19.0879	9.67148	0.601203	0.289869	17.3241	16.7098	9.10868	0.353984	0.134232	17.2359	18.3992	3.46465	0.068859	0.127899	18.1708	15.9004	0.873445	0.0356596	0	18.2903	13.5011	2.02624	0.137724	0.0691118	18.0852	14.8371	1.07861	0.274512	0.122693	296.886	Positive	m+H	0
453	538.665	221.965	265.701	346.216	192.401	22.3003	1.86505	8.72322	331.752	174.764	9.87101	1.80241	307.327	301.798	85.3908	7.04764	0.502198	292.813	274.27	33.8861	1.49562	0.490163	320.832	267.233	51.2082	1.41128	0.448605	288.231	246.374	28.8162	2.29741	0.888257	241.002	Positive	m+NH4	1
454	311.755	144.057	389.141	418.148	302.083	172.348	119.808	376.893	426.088	427.169	153.503	79.2025	453.885	431.385	280.355	155.547	85.1396	444.211	384.497	171.723	102.511	62.8244	423.275	341.867	184.422	94.2201	53.5765	471.852	382.348	189.549	149.311	81.8818	145.064	Positive	m+H	0
455	242.78	178.115	19.603	20.784	15.0811	5.41759	4.09583	24.833	26.2757	20.1915	4.40602	2.36619	21.942	20.6096	12.4382	2.29916	0.715064	20.1591	19.7883	9.44642	1.55618	0.426815	23.9744	16.5638	7.34851	3.04387	0.479322	17.0257	16.6801	7.01034	2.06383	0.619389	179.123	Positive	m+H	0
456	296.551	523.196	5.04244	10.0087	9.9506	4.72008	3.30503	16.0991	32.9707	16.8122	8.67751	7.0051	7.57391	8.73787	6.00522	3.27116	1.8049	6.73193	10.4945	3.02808	5.60314	2.30853	33.0026	30.3786	13.9315	6.71054	3.16034	7.08765	7.3302	3.15718	3.46566	2.00711	524.204	Positive	m+H	0
457	311.757	294.106	1154.6	1280.08	860.833	521.304	364.452	1132.33	1279.21	1226.65	462.328	239.838	1354.99	1238.75	799.809	482.316	262.933	1330.79	1118.52	517.101	319.423	200.3	1279.93	963.659	572.205	303.838	169.209	1417.38	1074.91	571.008	449.336	261.268	295.114	Positive	m+H	0
458	311.756	258.088	179.532	196.468	134.368	78.2493	53.8694	174.46	194.181	197.979	67.7259	36.3639	206.627	198.335	126.329	72.3424	40.4261	208.281	173.261	76.3561	47.1928	27.7397	194.855	157.731	86.3716	43.197	25.1209	227.224	173.93	90.7709	64.9423	39.1168	259.095	Positive	m+H	0
459	311.756	96.0266	471.682	493.688	361.152	192.096	134.67	465.902	493.277	514.45	166.826	90.0916	544.557	496.445	329.172	183.27	97.9799	532.252	449.539	196.521	118.009	73.0995	508.909	397.922	214.744	104.89	61.6583	552.658	452.032	221.18	165.945	93.5663	97.0338	Positive	m+H	0
460	264.427	152.136	20.7633	18.2627	11.4853	9.67305	5.92045	15.2398	15.1156	14.7426	7.86872	4.52404	19.3641	17.2431	11.893	6.84984	4.92038	22.3829	16.839	10.1933	1.05965	3.86664	16.9855	16.5815	9.04728	5.90433	4.72952	22.8042	19.1376	11.802	10.0471	6.3016	153.143	Positive	m+H	0
461	132.66	143.088	14.9262	23.1482	28.7177	18.0676	18.1527	30.6348	62.8239	55.8715	17.141	12.2439	10.4204	21.7147	7.87863	5.34069	6.31678	46.0127	32.8689	23.4785	10.8355	3.61187	72.0024	46.2351	27.5722	7.53889	10.2473	19.4278	34.6287	13.1267	7.22749	2.47863	144.095	Positive	m+H	0
462	209.274	424.15	11.247	14.74	10.6461	9.32309	8.46951	14.485	15.5505	8.43322	7.72081	6.86254	12.4187	10.5622	7.32548	6.35076	5.61783	14.5367	15.6355	9.58286	12.8421	5.14861	13.7419	12.4274	10.752	4.1704	4.01308	19.8649	13.0559	9.45695	9.34256	4.26456	425.157	Positive	m+H	0
463	311.757	222.068	75.3709	81.7699	60.172	33.4013	23.0405	70.6817	80.4821	83.5693	27.8083	14.59	91.5033	85.6606	52.7569	30.8018	14.5105	88.7058	75.781	32.248	18.6366	11.6072	80.4729	64.1676	35.8029	18.2613	9.22187	92.2137	75.215	36.1324	26.4183	16.1058	223.076	Positive	m+H	0
464	312.904	415.35	2256.92	2452.32	1628.23	887.113	645.83	2197.45	2562.17	2509.77	786.042	423.798	2526.84	2374.58	1432.2	816.554	455.938	2501.29	2197.38	900.388	560.993	339.837	2392	1872.92	963.597	498.144	307.404	2767.47	2028.01	980.331	773.342	458.177	416.357	Positive	m+H	0
465	36.217	276.069	22.2432	19.4574	17.2715	16.2043	11.4621	20.2647	20.6152	19.5675	10.0076	9.10589	23.3829	20.4634	16.6537	15.0248	6.15694	27.154	21.4051	11.822	10.9513	4.68572	21.3527	16.7864	16.572	11.7738	4.29078	23.3787	31.7379	28.3087	14.3724	6.39646	277.077	Positive	m+H	0
466	538.584	162.967	31.0997	28.746	13.8765	0.840887	0.0723708	29.5499	25.9765	10.6165	0.706267	0.100678	29.5479	24.3245	5.77854	0.0687623	0	28.8492	23.3091	1.39892	0	0	27.3855	21.9642	3.07411	0	0	24.633	20.2219	1.17691	0.102869	0.0306296	181.001	Positive	m+NH4	0
467	311.777	871.493	29.6712	46.4818	31.9687	18.722	17.0049	33.8253	41.6207	40.0904	16.363	11.6698	46.6195	41.7652	28.2574	20.2629	12.1507	40.045	35.4354	19.7205	17.6742	11.8962	44.44	36.0451	19.926	9.58004	9.67036	49.379	39.6339	22.9471	26.2101	11.7723	873.503	Positive	m+H	1
468	14.7841	94.0439	23.144	20.2937	12.6988	11.0028	9.10063	19.1319	20.1219	14.1434	12.5392	0	23.3454	16.7356	10.9963	9.87423	0	59.043	14.6719	11.0345	12.6058	0	20.8125	13.022	10.5735	7.25847	0	19.4377	38.5482	25.4617	8.39067	0	95.0512	Positive	m+H	0
469	434.083	356.262	16.0182	17.6106	10.1901	1.39804	0.619749	15.1776	16.7681	8.93982	0.812479	0.100632	18.1437	13.6576	5.43413	0.774001	0.287466	16.6294	14.5589	2.53179	0.108283	0.180204	18.265	12.0283	2.77219	0.802053	0.104183	15.1657	13.7032	2.45088	0.311953	0	357.269	Positive	m+H	0
470	547.499	150.955	21.2205	25.3981	12.3588	1.65101	0.180656	18.1628	23.185	11.2558	0.318173	0.06704	21.4814	24.0923	5.77151	0.343449	0.0958049	21.1687	21.1516	1.94088	0.142474	0	22.7295	17.1018	3.26807	0.0687819	0	20.636	16.5945	1.32581	0.137098	0.0306371	152.966	Positive	m+H	1
471	547.406	163.963	9.36867	8.13725	5.24761	0.630384	0.144525	8.98883	10.5555	5.16643	0.141248	0.10056	9.26975	8.4869	3.34636	0.103035	0.063797	9.34781	6.95468	0.970442	0	0.0644772	9.65848	6.24719	1.36175	0.0687819	0.0689553	8.5571	7.3417	0.512243	0.068549	0.0305943	181.997	Positive	m+NH4	0
472	548.755	323.008	10.5042	10.0987	6.81085	1.37445	0.877554	9.21781	11.5509	4.87756	0.813721	0.0678585	8.1044	10.6145	3.24751	0.625473	0.0637968	11.1335	9.04708	1.6931	0.498017	0.130557	10.8891	7.21325	1.81431	0.309176	0.104618	9.11647	6.57067	1.00759	0.308145	0.305895	324.016	Positive	m+H	0
473	548.465	174.917	33.5002	37.1536	23.017	2.01614	0.180692	31.8743	37.9892	17.7533	0.388447	0.10056	37.2239	36.6075	9.87109	0.618209	0.0956953	35.0037	32.8533	2.14486	0.0355727	0.0322464	35.7091	30.1892	4.44449	0.103059	0.0344763	33.3628	27.2518	2.35657	0.308145	0.0611791	192.951	Positive	m+NH4	0
474	155.546	471.268	5.62712	6.92421	4.91991	7.66824	6.72406	9.1606	3.4106	3.84416	1.41144	2.39501	21.6716	25.2124	18.0195	22.5624	12.2454	8.40831	8.29959	5.36451	4.9277	6.21957	3.46558	1.62482	1.53744	9.37466	0.242247	1.14266	20.7807	0.827846	12.9992	12.9468	472.275	Positive	m+H	0
475	393.587	306.201	18.5647	24.1698	14.6265	5.08319	1.34011	39.7278	29.1506	32.3313	4.23003	2.29474	32.5853	27.1788	15.5706	5.05555	1.02387	21.5985	19.8453	6.13295	1.06167	0.771707	46.2166	76.9484	37.4811	1.24652	13.0043	70.6481	28.6586	23.764	2.89566	2.49641	331.197	Positive	m+Na	2
476	468.59	162.157	5.257	6.38959	5.56385	1.44141	1.25491	4.76383	7.42276	5.09741	1.79894	1.49991	6.61937	5.70001	4.04356	1.54208	1.05236	6.17831	5.82057	2.35003	1.08058	0.61313	7.1184	5.83211	2.74092	1.18224	0.896532	6.57084	5.83041	2.14576	1.68899	1.07174	163.164	Positive	m+H	0
477	317.032	357.168	24.7651	28.1411	17.3497	5.36478	1.63676	21.393	28.7931	21.4122	5.45214	0.718015	27.67	26.474	8.48496	2.06562	0.684288	27.5249	24.1436	5.53165	1.80753	0.431206	26.7176	22.6123	6.5549	1.48822	0.312934	25.9868	21.9179	5.61114	1.84442	0.218262	358.175	Positive	m+H	0
478	311.757	114.042	199.107	223.933	163.96	91.3408	62.3784	201.611	226.16	238.017	79.4251	40.7673	247.493	229.33	149.179	82.6189	44.2119	236.973	205.474	91.1802	52.647	31.9534	231.789	179.666	100.708	50.6436	29.241	253.526	209.51	99.4988	75.1459	44.1317	115.049	Positive	m+H	0
479	36.358	100.528	3.96624	5.8913	5.03322	2.57722	0.426505	5.15889	7.21427	3.96756	0.878397	0.356228	3.75686	3.8798	3.11373	0.767694	0.123643	5.75407	5.93664	1.83364	0.618524	0.187405	5.68588	5.26397	1.61633	0.302551	0.19773	3.33661	4.0813	11.3697	0.200903	0.0564853	101.536	Positive	m+H	0
480	388.418	352.23	15.7965	15.9275	11.4205	3.51266	1.79159	30.8464	31.2466	27.7305	6.73609	2.80378	20.4037	21.1406	11.4327	5.36049	1.27988	18.5064	12.5802	4.66712	1.71063	0.585182	41.7346	249.759	179.994	3.31885	59.8883	250.305	24.6723	62.6707	4.64732	3.10969	353.237	Positive	m+H	0
481	311.757	192.059	20.2839	23.7727	18.5923	8.88314	5.66679	21.8905	23.7964	24.4057	7.36915	3.74574	24.5389	23.5206	16.1144	6.00277	4.33297	23.6074	22.3098	9.91601	5.39908	2.91673	22.6032	19.5565	9.51912	3.6125	2.9962	27.1162	22.0275	10.8595	7.05964	2.78639	193.066	Positive	m+H	0
482	382.2	348.199	16.1499	15.5998	12.6601	4.15966	1.931	32.8078	26.6618	28.1859	5.036	2.68104	32.4841	19.7588	14.0596	6.15575	2.86606	14.3718	19.2387	4.12595	1.08999	0.647118	40.0583	59.0771	33.2067	1.85576	10.3487	63.1172	26.0155	18.6209	6.03841	5.35487	349.207	Positive	m+H	0
483	214.489	439.146	13.642	17.3722	13.8756	12.4423	9.01837	21.3719	20.503	12.6764	13.7529	8.37056	19.5683	18.9283	11.8341	8.30787	6.35888	19.329	18.2614	13.9339	9.15225	9.17909	23.8367	18.005	12.9966	8.95817	7.31581	18.0905	16.3232	11.772	9.43367	9.40933	440.153	Positive	m+H	0
484	311.757	240.078	139.876	150.541	111.646	61.3399	43.0421	140.371	155.058	159.601	54.9725	28.768	159.178	154.539	100.074	53.6442	28.9047	163.863	140.068	58.7903	39.3028	21.6997	154.782	122.546	65.7576	33.6512	19.0509	173.066	141.377	68.1919	49.5736	28.9663	241.086	Positive	m+H	0
485	386.862	322.225	12.8972	11.8809	9.02852	4.98218	1.9883	15.314	12.7834	14.7292	4.11745	2.11221	10.8299	8.41366	7.60147	2.78565	1.44678	13.9707	11.7685	4.53175	1.99796	0.966103	17.1844	7.19926	2.20164	2.56873	1.00396	10.9158	8.80265	2.95334	2.89136	2.49599	324.235	Positive	m+H	1
486	93.5694	280.119	7.51257	7.62899	4.73473	4.00456	3.09299	10.733	4.28651	6.21344	3.27975	3.16715	20.7962	18.3436	18.5575	18.7647	11.6324	7.99723	6.24007	4.1333	2.98785	2.21582	6.03485	21.9496	27.2083	10.0225	13.8129	27.8902	25.5162	25.1946	14.2444	12.5614	281.126	Positive	m+H	0
487	275.95	431.344	43.2977	55.8757	29.6162	25.0744	17.2324	62.2567	64.4078	50.8383	22.3056	12.2833	45.2064	41.3843	35.0872	14.447	9.98342	52.1574	48.0682	23.8	12.4147	7.71873	65.202	49.0003	28.3748	14.4352	6.12006	45.7922	34.7804	20.4563	12.0057	7.78418	432.351	Positive	m+H	0
488	318.905	456.176	52.1537	61.4501	39.1089	32.068	25.8912	50.4918	74.5019	59.5865	21.2071	19.4787	61.8328	60.3313	37.8639	29.9252	14.8519	63.5127	52.7497	31.9747	18.7342	15.7139	65.5713	52.9328	36.1687	19.1789	16.9793	75.2999	51.0656	31.4866	24.1505	19.4211	457.183	Positive	m+H	0
489	312.902	579.694	6.36178	17.7105	4.1074	8.92762	2.74669	24.4243	12.1151	26.3478	1.49699	0.322766	17.2394	5.09992	17.4503	2.58413	1.23887	34.8171	14.2786	2.43994	1.07749	0.532333	21.9651	13.2018	5.10968	2.4201	2.37989	26.7414	10.1881	11.6684	0.408571	2.0816	580.701	Positive	m+H	0
490	548.511	143.955	217.951	231.84	119.986	15.61	1.15788	200.987	233.933	102.181	4.05525	0.301681	218.676	213.037	46.454	2.2054	0.287414	215.718	198.663	16.3115	0.676589	0.161232	221.272	184.602	21.8225	0.550255	0.241334	202.701	172.862	10.3664	1.06251	0.275644	144.963	Positive	m+H	0
491	55.9442	408.027	17.8305	20.0033	14.5373	12.4486	9.69846	24.908	22.5097	19.5874	15.6986	36.3736	19.0855	20.7324	16.4142	10.6936	8.45633	26.3766	17.567	12.1432	15.6711	8.34027	25.3152	15.2007	15.7451	29.1073	9.61593	19.2999	19.9244	16.9475	10.571	8.57634	409.034	Positive	m+H	0
492	548.454	164.966	22.8697	25.1276	13.4058	1.59639	0.0722766	22.2407	25.799	11.0505	0.52968	0.0335201	22.2147	23.7187	5.09017	0.377794	0	23.6934	21.0506	1.7848	0	0	23.2558	19.4056	1.82597	0.0687819	0.0344763	22.2217	17.0922	1.22218	0.137098	0.0306271	167.98	Positive	m+H	2
493	548.465	108.961	46.2372	51.7788	26.8236	4.03063	0.289471	47.1818	51.4193	22.2555	0.849561	0.0670401	49.22	48.3146	11.7616	0.58448	0.12774	49.7724	41.2094	4.39735	0.320489	0.0644928	46.0746	36.2699	5.5456	0.137564	0.0690302	45.0246	38.0817	2.31887	0.479843	0.122508	109.969	Positive	m+H	0
494	313.027	415.35	98.7509	127.095	95.3477	51.9116	38.9662	116.428	112.05	124.005	47.4386	24.5533	142.94	114.938	84.1414	45.5585	25.1612	135.422	105.712	54.002	32.4487	20.8095	139.579	7.68554	56.5068	27.3307	14.5639	92.9784	107.001	59.4425	43.4836	24.6532	418.364	Positive	m+H	2
495	483.512	337.344	72.0385	97.3672	74.4726	35.0716	21.4866	76.7284	92.1665	71.0822	27.3032	18.4869	88.9071	83.0577	60.8878	24.2618	16.6868	91.7517	83.574	39.0145	20.4631	16.8768	90.738	75.125	44.3442	19.3847	16.4095	86.6784	77.4454	35.6936	24.7263	17.3501	339.355	Positive	m+H	1
496	261.563	268.119	0.386801	0.211585	0.375309	0.267448	0.0763826	0.322606	7.61574	5.53265	0.141306	0.333826	0.181162	0.269757	0.16853	0.0656357	0.0658209	0.52507	0.526971	0.280439	0	0.185473	5.69777	13.1659	6.06428	0.277032	0.136107	13.797	0.101376	0.273478	0.0362593	0.0644886	269.126	Positive	m+H	0
497	538.631	145.949	46.7436	48.7428	24.9831	1.52238	0.293009	41.4268	47.7993	20.9622	0.318186	0	45.6823	44.9649	9.27026	0.348081	0.0956917	45.9475	40.9176	2.72508	0.216215	0.0326255	43.9006	35.135	5.07315	0.0348308	0.0349262	39.5396	34.6991	1.98263	0.0347066	0.12398	164.986	Positive	m+NH4	1
498	238.555	284.135	0.808277	1.33144	0.661739	0.670632	0.867003	9.20446	13.4078	11.5546	4.76228	3.18425	1.37284	1.45522	1.53586	0.661841	0.258782	1.44443	0.70817	1.00616	0.397642	0.129396	16.118	10.9616	4.25214	1.18763	1.59606	1.20723	0.947782	0.64747	0.562727	0.403291	285.142	Positive	m+H	0
499	132.597	143.088	2.78312	3.54602	3.49125	2.58877	2.35175	4.92779	8.85093	7.6704	3.10388	1.02334	2.23423	3.3652	1.68709	1.34743	0.801723	7.48772	4.93867	2.41685	1.46712	0.612816	10.8858	5.84748	4.31431	1.10213	1.29876	3.36748	5.95926	1.72831	1.06417	0.402884	145.099	Positive	m+H	1
500	53.6244	165.225	7.17223	18.3633	15.1528	13.8311	9.45921	12.5302	17.9554	7.03071	7.75534	4.6615	14.212	7.33904	12.0969	17.6921	11.283	15.8956	11.6471	15.2769	11.0459	2.67396	22.2934	14.6016	12.6245	7.75184	5.41487	5.12789	22.7962	13.564	9.81159	4.34084	166.233	Positive	m+H	0
501	38.5348	135.066	504.523	395.623	452.932	313.827	148.219	737.292	415.206	542.582	152.225	116.456	753.306	747.934	498.408	267.639	101.028	584.471	546.126	227.682	128.376	54.8474	508.977	554.063	473.574	120.436	82.2969	661.187	893.114	655.019	188.11	72.829	136.073	Positive	m+H	0
502	49.5785	358.26	8.55187	10.9207	5.38436	7.20881	5.0635	9.53339	6.84127	6.50622	4.71364	4.57016	24.7123	20.0392	14.2153	20.1453	10.6134	8.93928	8.47142	6.58389	6.49087	3.19245	7.74433	13.5671	24.39	10.6144	5.08686	8.34271	45.4496	14.3982	12.6037	9.66203	359.267	Positive	m+H	0
503	550.85	159.956	19.2051	22.0872	10.7289	0.849132	0.219437	20.3173	21.6365	8.01816	0.142685	0.135458	20.6271	20.6412	2.77597	0.104226	0.0322235	20.5318	17.5007	0.952933	0.0719662	0.0325896	22.0245	18.5829	1.31706	0.0694972	0	20.3823	14.3361	0.700421	0.207835	0.0618768	160.963	Positive	m+H	0
504	456.739	255.271	8.92796	9.1467	6.06962	1.08154	0.523846	9.06756	8.8062	5.55975	0.211573	0.301912	9.36475	9.54724	2.90589	1.16702	0.127553	8.35126	9.22521	1.78543	0.252109	0.0968824	9.07345	8.23121	2.06408	0.313516	0.138927	7.94251	8.0891	1.46325	0.277199	0.152774	256.279	Positive	m+H	0
505	87.2821	117.069	2.31366	3.50391	3.38487	3.48382	1.67504	3.37931	4.22539	4.47988	2.81726	2.82139	1.8153	2.54276	1.54931	1.75972	0.965206	4.69929	5.51536	3.37082	1.72415	0.700657	4.44437	4.39594	4.01979	2.46371	1.29416	1.61017	3.23406	2.89368	1.19141	0.775171	118.076	Positive	m+H	0
506	171.269	231.199	4.79991	4.77127	3.61548	2.70502	1.15395	10.541	11.3076	13.5492	4.62049	2.76456	5.92976	5.4141	4.41253	2.11033	1.2523	5.71466	4.68571	1.73589	1.67673	0.715254	13.6246	11.2	6.14467	3.04834	1.61711	4.90062	5.57789	3.48178	2.1243	1.02735	232.207	Positive	m+H	0
507	482.5	674.67	59.7332	88.0259	70.2003	54.1889	41.8569	57.9064	78.3327	71.419	49.294	37.3061	81.6107	75.4107	66.6356	47.4686	34.4106	79.9029	72.5097	54.8225	41.3863	36.1281	77.0399	67.9816	63.286	40.9419	35.214	75.3665	71.2799	56.9806	49.2995	35.5967	676.681	Positive	m+H	1
508	554.38	174.918	26.7568	28.9335	17.155	4.29051	0.723103	26.1962	30.1656	17.207	1.45647	0.335051	28.2943	27.4118	8.40506	1.40879	0.223544	28.147	25.8554	4.68664	0.746852	0.290276	26.4363	24.5408	4.62899	0.240678	0.34455	26.8714	24.8911	2.41615	0.479843	0.39731	176.929	Positive	m+H	1
509	410.072	342.297	6.4056	13.0757	5.3828	2.42761	1.77328	9.13816	12.6947	7.58257	1.60829	1.32324	10.722	9.84629	32.2803	2.26596	1.29321	7.98741	9.73941	3.34556	1.13021	0.754607	10.1309	8.28102	4.25279	1.17582	1.55458	9.46376	6.94293	2.22902	0.975844	1.40561	343.305	Positive	m+H	0
510	311.757	294.107	161.136	175.875	118.735	68.2401	49.0463	157.357	184.806	170.883	63.9101	32.2148	188.716	176.362	110.75	66.7498	33.5088	186.716	157.825	67.1906	43.7532	27.5643	183.878	135.428	75.0778	43.3685	21.3557	201.841	150.84	77.0627	62.2217	34.6085	296.118	Positive	m+H	1
511	210.274	162.121	7.33183	7.01808	7.20533	5.12174	4.05123	8.38973	10.2301	6.65357	4.70574	3.1375	7.47695	7.00881	4.13151	3.0791	2.00676	9.01006	6.77607	5.89866	3.57561	2.13401	9.16326	8.46937	6.153	2.03098	1.83351	7.67343	5.67771	4.62527	3.21593	1.96524	163.128	Positive	m+H	0
512	311.756	324.115	453.604	506.021	332.065	204.25	142.554	440.285	503.627	499.228	181.921	90.5639	528.915	495.617	318.784	186.68	100.6	526.817	443.937	209.116	128.616	79.2725	510.354	385.328	229.73	118.817	67.25	560.76	425.622	228.088	178.193	102.842	325.122	Positive	m+H	0
513	311.579	276.097	27.9958	30.9689	21.5305	12.1665	7.52521	25.8688	31.7735	31.0347	9.57476	4.76272	34.462	30.4709	19.0198	11.7983	5.62126	31.6741	27.9757	12.5276	7.31572	5.03583	31.5695	25.3021	14.6293	6.09676	2.97196	36.5975	27.246	12.2654	11.5202	4.96447	277.105	Positive	m+H	0
514	538.612	226.962	8.1726	10.9202	6.20395	0.516752	0	6.3955	10.7322	4.77878	0.247193	0.204046	8.74314	9.25519	2.13383	0.206287	0.127589	10.2501	8.23631	0.666802	0.0356099	0	9.02043	7.50537	1.31189	0.103265	0.0345081	8.33506	7.83365	0.694077	0.0342897	0.0306296	244.996	Positive	m+NH4	0
515	548.362	99.9584	35.4207	35.7168	17.3564	1.25453	0.253287	32.1422	35.1041	14.0427	0.247468	0.033558	32.609	33.7314	5.48527	0.103144	0.223545	34.7791	30.3295	1.41672	0	0	33.8608	27.0947	2.27385	0.137724	0	32.3945	24.9065	1.14623	0.137098	0.0306271	100.966	Positive	m+H	0
516	34.3852	119.063	248.035	326.115	242.275	187.277	112.257	286.982	306.413	291.383	95.7972	82.969	306.045	269.486	253.467	153.762	53.9696	506.96	349.37	216.857	134.088	48.1655	317.743	205.766	191.35	78.0951	35.2724	178.511	426.762	246.684	139.395	59.7699	121.073	Positive	m+H	1
517	538.612	143.952	28.8624	35.7839	18.6358	1.09784	0.180927	27.089	34.9798	15.2184	0.675238	0.0340077	29.9947	32.7012	7.19199	0.275049	0	29.2585	31.257	2.04387	0.0712199	0	32.5836	28.2237	3.66284	0.0688431	0	30.0607	28.9881	1.94057	0.137159	0.0306296	163.992	Positive	m+NH4	2
518	548.476	104.964	116.341	124.544	62.6945	10.2019	1.08552	112.456	120.776	54.2136	1.79729	0.20112	118.458	113.742	27.8035	1.41059	0.31976	121.218	104.272	9.84549	0.498539	0.514661	122.434	90.2623	14.3357	0.240737	0.0690302	111.405	88.1689	7.87773	0.719764	0.0612542	105.972	Positive	m+H	0
519	85.894	188.509	6.26863	10.6503	8.87003	4.4025	1.24688	14.3641	17.1284	13.949	4.29802	2.56308	1.95603	10.4631	1.24212	0.558689	0.761442	15.6043	14.5596	2.18789	3.72623	1.23748	9.59264	8.57999	10.0958	1.69457	2.82122	7.65238	7.36408	4.49107	1.68969	0.557413	189.516	Positive	m+H	0
520	477.822	390.283	21.7358	32.543	25.3638	15.1435	12.3617	25.2042	31.9364	25.4561	13.9011	9.88258	26.5916	28.0057	21.1723	13.9731	9.4024	26.4176	29.4596	17.2592	11.7274	9.44708	27.6977	22.9868	18.73	8.24091	8.39961	31.3685	27.6444	14.6809	13.1033	8.73515	391.291	Positive	m+H	0
521	132.629	216.106	8.57221	13.3046	16.7815	11.9398	11.5827	17.38	35.4861	29.2461	10.9954	8.14377	8.50776	12.4951	5.27739	3.91676	4.45081	27.0572	19.8751	14.1351	5.96607	2.27547	39.5975	22.1846	15.8531	4.63063	6.27842	11.1334	19.1193	7.83789	3.93668	3.33252	218.117	Positive	m+H	1
522	548.476	151.954	67.6604	79.9795	38.8109	6.90715	0.615126	62.8577	78.4744	33.9469	1.22444	0.26816	70.935	73.4295	19.9734	0.756386	0.191856	71.2892	66.1195	7.97625	0.462929	0.290218	76.3279	57.2461	10.6845	0.137564	0.241606	72.3828	52.993	5.46412	0.754039	0.21439	153.964	Positive	m+H	1
523	384.264	508.23	11.8617	12.492	6.64956	5.4104	3.61299	7.92568	5.30359	6.6598	2.13791	1.73445	17.4045	11.3216	10.5167	4.7697	5.74802	17.6042	14.9294	5.87143	3.70036	3.26637	4.1334	5.58628	2.7152	3.06487	2.4496	13.6236	14.9013	7.1208	7.7764	7.40352	510.241	Positive	m+H	1
524	548.511	141.958	332.41	359.344	188.892	22.9357	2.52796	313.037	364.316	155.829	6.76796	0.871522	351.681	342.694	75.3532	3.27966	0.830307	338.663	312.201	27.1062	1.28196	0.548189	342.683	281.326	34.8791	0.619915	0.379651	323.075	262.694	18.3566	1.90798	0.367465	142.965	Positive	m+H	0
525	312.912	415.351	668.574	795.189	506.245	276.137	204.983	653.553	697.55	750.685	250.245	130.473	815.156	758.216	448.074	256.793	137.487	798.516	702.228	278.378	170.165	104.236	788.714	600.741	297.666	152.589	91.5554	842.921	641.559	299.863	239.691	142.705	417.361	Positive	m+H	1
526	279.669	370.205	17.9761	19.0119	15.2983	9.43186	9.99843	14.7946	25.315	15.7918	11.7268	6.2731	18.5877	16.7753	11.8606	8.52235	6.26871	22.7346	18.3624	13.3711	1.99283	4.61463	25.2675	23.4294	10.8111	4.72513	3.64518	17.4384	12.3874	10.6429	6.99506	4.62086	371.212	Positive	m+H	0
527	483.51	337.343	283.355	362.948	275.328	122.153	84.5019	283.061	341.227	273.344	105.809	75.1541	339.905	312.968	223.699	101.492	61.804	343.71	310.145	152.019	82.5633	66.5241	335.685	288.272	171.794	71.4873	57.2506	319.918	290.556	135.499	94.44	69.4778	338.351	Positive	m+H	0
528	311.757	126.044	18.4859	21.2705	15.6594	7.71856	5.46389	19.577	20.5896	23.6265	7.53551	3.68825	23.1314	20.0056	13.4606	7.13433	3.39146	21.5886	19.8209	7.58315	5.2762	3.72328	21.3209	17.0679	9.06302	4.10156	2.26774	21.9292	18.8255	8.1073	7.3035	3.3162	128.055	Positive	m+H	1
529	185.915	126.08	8.77608	8.30717	7.45058	5.08006	2.91683	8.65202	9.18376	6.93708	4.54913	2.2371	8.09811	7.99853	5.89882	2.43903	1.93609	9.39769	7.69676	5.86786	3.58924	2.15513	10.6917	8.43947	5.73869	2.10879	1.934	9.77297	6.7551	5.83617	3.31193	1.37218	127.088	Positive	m+H	0
530	554.62	255.927	6.9246	9.12521	4.87507	1.21138	0.433862	7.63788	9.5297	3.89273	0.212072	0.167525	8.10581	7.82462	2.9405	0.240526	0.223544	7.152	8.52351	1.27589	0.178007	0.290276	8.59367	7.03881	2.47874	0.446974	0.241185	8.85077	7.90979	0.900774	0.239921	0.122405	257.938	Positive	m+H	1
531	53.4914	165.093	8.07093	13.1193	7.54536	8.85876	7.16424	14.1304	13.5769	13.811	6.72954	4.80366	12.6372	13.2453	13.9164	13.9464	7.37345	16.7111	10.2288	9.46271	8.16735	3.47094	11.0747	15.165	8.51053	6.6539	4.69499	5.35472	22.4478	12.4446	6.30077	4.64378	168.107	Positive	m+H	2
532	242.763	196.125	6.49406	8.34305	5.56608	2.41158	0.380695	5.76667	5.36111	6.31064	0.845107	1.00821	10.9772	5.02454	4.65208	1.58311	0.759331	7.94347	6.87948	3.29595	0.493083	0.0968941	4.15534	5.34954	2.99766	1.44628	0.313875	8.10779	7.11422	3.53964	1.52563	0.521204	199.139	Positive	m+H	2
533	200.518	125.096	4.46361	4.39257	3.11489	0.904666	0.652432	7.09078	4.35388	3.49705	0.704942	0.201097	5.03418	3.57102	2.80097	0.34565	0.193328	4.13148	4.45369	1.68018	0.550517	0.129032	6.70817	4.28909	1.75386	0.275492	0.173059	4.02992	3.96478	1.78074	0.488952	0	126.103	Positive	m+H	0
534	555.048	146.989	50.5804	56.6859	24.8221	1.95254	0.252567	41.8817	56.9632	23.5808	0	0.233865	50.4383	52.5268	9.79091	0.548609	0	48.3529	48.9227	2.36475	0.461206	0.38581	48.2354	44.1687	4.88364	0.102916	0.137586	49.7812	40.5784	2.73358	0.136789	0	148.999	Positive	m+H	1
535	214.391	146.125	7.46895	7.177	7.43489	5.08039	3.23007	8.39637	8.89585	6.69523	3.81116	2.28964	7.85938	6.51443	5.12266	2.22183	2.00269	9.67736	6.9653	5.47228	2.98484	1.68001	9.27283	8.19867	5.6296	2.24298	1.76369	8.69214	7.43054	4.90138	2.27467	1.44874	147.132	Positive	m+H	0
536	548.547	144.951	95.9565	104.443	55.0385	6.6601	0.65131	91.4885	101.259	45.2358	1.93676	0.169646	103.33	99.2097	22.4274	1.03148	0.159492	96.1428	94.1872	8.42397	0.284879	0.0979176	101.81	82.2913	11.1377	0.206117	0.103541	92.9864	77.9708	6.23183	0.865202	0.0918664	146.961	Positive	m+H	1
537	311.757	72.0177	41.6362	47.3169	37.1465	18.7882	13.9207	40.8722	51.0638	48.7028	16.5229	8.59883	50.4985	46.1132	32.1549	17.4296	9.0554	50.5262	45.06	20.3891	12.3771	7.0124	45.919	39.9789	21.6178	10.7182	6.39521	50.9751	46.0611	21.3762	16.8577	10.2016	73.025	Positive	m+H	0
538	548.511	146.954	166.175	202.452	96.9726	17.9261	1.26843	165.665	202.478	87.1685	5.17261	0.703921	182.103	191.512	46.5666	3.03036	0.351284	178.511	169.757	19.5225	0.794888	0.35471	189.669	143.313	26.2491	0.550255	0.448192	181.262	137.859	14.8915	1.09563	0.367525	149.968	Positive	m+H	2
539	48.2615	151.063	106.249	117.342	84.9204	86.816	58.4517	121.338	115.197	101.626	68.4072	49.7444	144.856	140.753	106.483	80.4059	49.5407	118.58	103.712	85.9965	64.503	41.405	106.747	162.204	166.828	61.6196	50.7615	191.676	150.831	141.116	63.2757	37.1238	152.07	Positive	m+H	0
540	547.352	293.882	16.277	17.1286	7.82147	0.541083	0.253636	14.1256	17.1186	8.88679	0.247789	0.03352	14.6168	17.3686	4.81037	0.482013	0.0639493	16.7213	13.9848	0.62041	0.178298	0.0322836	16.1285	11.8516	1.36504	0.137564	0.103668	14.4237	11.289	1.24549	0.102823	0.0613466	294.889	Positive	m+H	0
541	257.729	494.178	14.1713	17.344	14.6466	8.97352	11.7731	16.7491	21.2434	14.267	12.3656	7.22306	15.8097	15.4945	11.415	7.15899	6.82614	19.2641	15.8822	10.859	7.10292	6.77252	16.4184	15.3183	12.2012	8.45396	8.6517	16.4061	13.7054	11.5835	8.22346	4.55119	496.189	Positive	m+H	1
542	312.954	577.399	499.528	41.193	532.867	172.339	129.78	639.007	513.095	534.982	270.415	130.955	772.891	714.808	412.88	158.251	147.186	583.49	468.548	268.751	171.515	102.266	642.924	490.169	227.872	149.743	93.8427	631.366	621.83	303.641	222.273	121.975	580.413	Positive	m+H	2
543	548.476	106.962	68.681	73.2015	36.5121	4.97625	0.47039	66.2493	71.9912	35.1622	1.20204	0.13408	67.9805	71.1232	15.5756	0.997054	0.191609	68.4732	63.8184	6.89249	0.24927	0.225725	72.2824	53.1369	8.80825	0.206346	0.241606	67.3617	51.7059	4.42589	0.30847	0.122508	107.969	Positive	m+H	0
544	311.757	739.451	85.4112	94.3136	73.5713	32.7815	28.558	89.7785	98.3984	102.088	23.4351	21.0339	108.447	99.8538	70.6348	38.7421	19.2754	96.2937	86.6866	43.5214	23.4994	18.7944	94.7628	81.6382	47.6545	21.5446	15.0738	105.252	89.1754	45.8443	34.1294	18.5088	740.458	Positive	m+H	0
545	390.873	328.175	5.16257	4.99028	4.50508	0.903046	0.615909	10.1757	6.75507	8.79146	2.02283	0.905391	9.11096	7.42452	3.73586	1.02538	0.44977	3.83678	6.42125	1.88022	0.606169	0.193522	11.7004	13.5375	9.4092	0.572542	3.83736	15.8835	6.35964	4.55373	0.861704	0.217959	329.182	Positive	m+H	0
546	468.557	220.186	6.84357	9.71456	5.73217	1.70173	1.2026	7.36936	8.16613	6.69427	1.65784	0.704004	9.39061	6.77519	4.00683	1.59176	0.669685	8.95062	6.33356	3.30632	1.36874	0.51632	7.6029	6.83583	2.82633	0.625891	0.939259	7.80066	6.88642	2.13116	0.900068	0.459315	222.197	Positive	m+H	1
547	304.176	413.334	333.402	346.046	271.574	173.839	109.373	313.93	366.979	415.762	130.839	78.5326	413.687	366.429	282.666	157.343	91.5631	413.481	329.939	154.495	90.682	74.1823	387.22	315.856	191.038	88.9653	54.0081	463.857	343.319	195.091	142.033	77.8599	414.342	Positive	m+H	0
548	311.757	68.021	85.6208	90.4725	67.5537	35.8128	23.4679	83.2456	93.6918	95.3734	29.2906	16.4032	101.488	90.3033	58.4989	32.0357	17.083	100.723	84.6135	37.2128	22.249	12.3415	95.6156	72.8985	38.1517	19.3315	12.115	98.9443	84.4625	41.4065	33.3125	17.0108	69.0283	Positive	m+H	0
549	181.351	253.129	8.4039	9.49333	5.71631	4.47084	3.45723	6.44981	4.24887	3.7515	2.65274	0.810624	9.69513	9.71241	6.18488	2.94766	2.47666	13.349	7.99779	6.87978	3.43834	2.78823	3.78068	2.7848	2.55875	1.82513	1.13801	6.96842	7.28485	4.78312	3.85738	1.60457	254.136	Positive	m+H	0
550	312.902	871.491	81.3836	91.3439	74.6002	41.5136	28.9872	74.083	88.6397	90.4944	36.1984	24.4271	108.325	97.3488	48.5626	36.277	22.8122	91.1275	84.8533	41.0437	38.0527	24.4931	89.01	77.9294	53.1714	31.1144	19.8228	109.255	82.418	49.6849	36.1144	22.0103	872.498	Positive	m+H	0
551	280.163	208.162	53.9088	58.9586	47.8933	27.0804	20.3322	52.4084	67.063	39.9793	24.8646	14.6542	58.2044	53.1962	38.5447	20.0007	12.7212	61.3529	55.2009	34.9606	18.8411	10.7292	58.8298	48.9522	29.8492	8.57075	7.49312	50.2156	46.7038	24.4158	13.965	10.0738	209.17	Positive	m+H	0
552	548.476	150.958	96.6945	118.142	55.8747	10.1682	1.15788	94.825	116.006	51.0575	2.41068	0.201348	104.299	103.905	29.7095	2.20049	0.255187	107.021	96.6785	11.1555	0.712199	0.161459	116.724	82.3216	14.1184	0.309581	0.345137	109.247	79.3437	7.52631	0.856862	0.306221	151.965	Positive	m+H	0
553	450.118	340.268	19.8152	22.9578	15.1461	3.63947	1.96846	20.0885	21.072	13.7628	1.84576	0.80531	20.7046	19.2811	9.25272	2.1598	0.605914	19.4545	24.2296	4.98348	1.3456	0.323116	21.2929	19.5395	6.08894	1.62374	0.798408	20.3558	16.0096	4.6164	1.74392	0.616283	341.275	Positive	m+H	0
554	312.91	416.354	17.5762	14.2255	14.8008	5.59727	2.01475	16.8081	13.6617	19.9694	2.96102	2.57778	24.0544	13.0282	5.99163	6.49124	2.69819	15.4781	19.3212	5.64198	3.31125	1.36331	13.2714	12.5285	7.17386	2.76149	1.10497	20.2155	14.2805	3.63968	5.55938	1.40558	419.368	Positive	m+H	2
555	383.241	154.115	2.8665	2.84514	2.2808	0.662353	0.0359346	5.90594	7.43884	5.23587	0.951238	0.167141	4.17346	3.93442	1.23844	0.721105	0.22474	2.88763	2.83738	0.873414	0.248395	0.188643	8.46682	66.2368	53.8414	0.344007	13.3481	62.8542	4.00178	13.6074	0.686993	0.280457	155.122	Positive	m+H	0
556	87.2707	158.097	4.79968	6.84714	5.3543	5.44201	3.32644	6.30705	9.28328	9.32802	4.28121	2.90499	3.67976	3.66772	3.12881	2.29678	1.47058	9.76059	9.01035	4.77153	3.7292	1.03683	8.96273	6.61839	6.43188	4.2563	2.63622	3.38639	5.11631	4.35544	2.5065	1.21895	160.108	Positive	m+H	1
557	45.1374	129.054	46.0883	45.5624	39.1055	29.6286	17.8745	28.6495	43.6259	33.4407	20.0011	12.5763	29.6858	41.9561	25.8102	21.9687	10.1645	52.0482	46.2402	30.7299	21.0835	8.2879	32.2821	23.1304	25.3422	13.3878	4.43809	27.278	36.2144	33.7444	17.6656	5.44194	130.061	Positive	m+H	0
558	462.956	500.37	18.1855	22.6333	11.7196	3.84012	1.19935	16.4365	17.7544	15.3525	1.49098	0.938587	18.033	19.7483	10.2007	2.33697	0.733439	22.3161	16.0121	5.36889	1.58482	0.77434	19.4993	15.601	5.96477	2.15126	0.242825	18.4564	15.3463	3.14998	2.54378	0.514033	501.377	Positive	m+H	0
559	85.9104	187.079	11.3465	13.7824	12.3599	13.7477	7.89065	15.8931	18.3626	17.0557	12.1587	10.5974	7.94622	11.0818	7.8962	5.40777	3.76897	18.768	20.4493	11.8103	9.17831	3.7574	3.80877	16.213	15.0559	10.2308	7.84425	8.45682	13.9847	11.0406	6.24343	2.75805	207.12	Positive	m+NH4	2
560	310.702	198.069	9.81984	12.8459	9.25033	4.3944	2.98925	11.2476	13.1506	13.0241	4.46559	2.13077	12.7872	12.7977	7.46279	3.92543	2.16474	12.8695	11.5954	4.37986	2.60707	1.87263	13.7743	9.99847	4.92424	1.80545	0.967897	13.4815	10.7899	5.7981	3.13697	2.31913	199.076	Positive	m+H	0
561	328.918	478.183	10.9634	12.6976	10.0617	5.74296	4.63484	13.664	16.2198	10.0668	5.59633	3.26245	11.1984	13.1132	8.10872	4.79136	3.378	12.8267	12.5617	6.96947	3.22748	2.81263	13.4039	10.3747	6.58523	3.70756	1.36178	11.1646	11.0336	4.98044	4.09233	2.00364	480.194	Positive	m+H	1
562	548.416	95.9616	76.3573	82.5585	39.6113	3.44659	0.0361839	76.1252	82.9548	34.6025	0.460179	0.0335201	77.7613	73.4182	13.2832	0.171906	0	79.2562	70.6758	3.92365	0.10683	0.0967392	77.9605	58.8692	4.55875	0.103173	0.172575	73.6438	58.9678	2.04502	0.274196	0.0306271	96.9689	Positive	m+H	0
563	539.247	126.517	28.8949	27.1705	9.46862	0.182348	0.109878	26.5136	28.721	5.82175	0.035354	0.0678897	28.802	25.5032	1.28872	0.17404	0	26.6902	22.6206	0.126776	0	0	26.9449	21.3962	0.557444	0	0.0349262	26.7102	15.9608	0.0915951	0.0694133	0.0619898	127.525	Positive	m+H	0
564	323.547	208.163	50.7603	56.5422	39.371	18.1302	11.8316	75.5702	71.2507	51.2179	19.2035	9.78688	67.194	59.4854	25.0833	13.0874	6.28469	60.0406	54.1655	20.1986	8.29913	5.2281	86.3888	72.1434	26.9519	9.36724	6.26306	72.1185	48.3223	25.7421	10.6555	6.65272	209.17	Positive	m+H	0
565	16.7327	140.004	33.6716	43.9859	29.089	25.866	16.0158	31.574	45.3792	29.7161	25.8269	10.1606	37.133	36.7606	24.8465	20.8751	0	47.0673	31.381	22.816	31.0536	0	39.9429	29.4798	25.2455	16.7539	0	40.9425	43.2067	10.4581	17.1293	0	159.041	Positive	m+NH4	1
566	355.002	476.242	10.9993	11.2437	9.23714	7.81637	5.55236	13.6044	15.2599	10.9947	5.76684	3.02171	12.7754	11.008	7.23175	4.68132	3.26738	17.0883	10.8404	5.19514	2.61097	3.30597	15.6699	13.7535	8.08396	2.17994	3.63929	12.0833	9.99342	4.78404	2.28747	4.57482	477.249	Positive	m+H	0
567	338.006	210.178	24.8303	28.4043	23.1725	13.2121	6.12602	29.3322	32.891	23.4621	9.32917	5.58015	33.3614	30.4644	17.462	9.6424	6.08513	34.0854	26.9905	10.9597	6.15784	3.5389	30.1162	26.8275	12.0346	5.914	4.03802	31.5345	27.0477	14.3479	9.18229	5.08948	211.185	Positive	m+H	0
568	547.319	261.858	17.6717	22.0493	11.162	1.27818	0.326103	18.184	22.533	9.24905	0.318585	0.0671328	18.8051	21.4759	4.0246	0.378286	0.0639493	20.289	18.4826	1.59074	0.0356186	0.0322836	22.0315	17.6772	2.17143	0.137724	0	18.0609	17.0938	0.906153	0.205647	0	262.865	Positive	m+H	0
569	311.757	228.079	9.27602	11.6013	7.01142	3.92087	2.21983	10.7548	10.4509	8.57654	2.58563	2.30728	11.6371	10.5726	7.20577	3.62854	1.81411	11.1033	9.6558	4.32097	3.05504	0.855098	10.5572	7.8602	4.26907	1.24354	1.22272	13.272	10.8997	4.35983	2.90249	2.28536	229.086	Positive	m+H	0
570	398.814	364.228	7.04749	6.57926	4.22404	2.03358	0.981451	12.815	11.7566	14.8809	2.14077	1.08935	12.7122	8.53078	6.61774	1.06929	0.927986	5.84649	8.15247	1.94114	0.689072	0.523831	21.4906	24.0274	13.7036	1.31524	3.57073	26.6008	10.4346	7.86915	1.40034	1.9551	365.236	Positive	m+H	0
571	548.476	139.96	181.239	201.021	94.7801	10.8237	0.723678	178.44	209.187	79.2825	2.20109	0.564464	185.858	198.412	35.7298	0.957158	0.479023	187.075	175.092	12.8274	0.534149	0.35471	194.65	148.994	14.067	0.343909	0.379666	177.638	145.82	7.97044	0.514117	0.306271	140.967	Positive	m+H	0
572	355	448.234	12.5386	12.1135	8.15479	8.28463	4.17505	10.7612	10.6724	12.0334	5.40389	2.32378	24.2891	15.03	16.0733	8.38325	7.63621	16.9284	15.8264	8.38371	4.76157	3.61396	10.3943	9.03605	7.77557	5.77208	3.96349	26.7879	22.7049	13.3851	12.8276	12.1189	466.268	Positive	m+NH4	0
573	550.464	353.02	14.3431	12.1802	7.60666	2.09869	0.950893	12.447	14.5131	7.95162	0.464398	0.37251	16.0316	12.1528	3.24198	0.555874	0.3227	14.3964	12.2664	2.24761	0.547084	0.195538	16.3882	8.88999	2.04479	0.382319	0.0348585	13.9335	9.59517	1.50763	0.52038	0.464076	354.028	Positive	m+H	0
574	408.996	298.166	47.1296	56.8998	29.9539	5.15016	2.65408	43.9171	70.2109	30.7346	3.86082	0.885105	57.0488	69.6819	16.89	3.21707	0.922306	59.0543	41.7009	8.52825	1.82609	0.225385	46.4232	42.1773	8.28014	1.17636	1.01498	53.2012	44.8757	6.57264	1.20806	1.19973	299.174	Positive	m+H	0
575	549.46	184.942	4.73297	5.90241	4.82571	0.546794	0.219757	4.51069	5.59921	3.01798	0.321519	0.0678429	6.44356	4.27434	2.14585	0.139206	0.03227	6.29584	5.63286	0.760483	0.0360442	0	5.12703	4.68241	1.73102	0.069619	0.0698499	4.57759	4.6484	0.579283	0.0693814	0.0309949	202.976	Positive	m+NH4	0
576	408.985	332.206	74.0581	96.4985	59.6631	15.2485	7.86111	154.535	101.846	103.982	16.8454	9.64507	116.859	87.6164	45.2845	18.2501	8.768	85.8904	88.411	21.2542	5.95101	2.77907	164.439	171.398	85.9342	7.68831	18.6486	181.689	106.561	41.511	10.0874	8.54473	333.213	Positive	m+H	0
577	426.4	314.196	6.34236	7.99113	6.21822	0.751933	0.436916	12.0925	8.88277	5.83798	0.97319	0.416807	6.74041	6.03984	2.68075	0.831134	0.0318804	7.13774	7.7027	2.1637	0.28801	0.0321828	13.1313	12.4737	4.25809	0.278301	0.589716	9.86305	6.30555	2.29647	0.311353	0.214414	315.203	Positive	m+H	0
578	38.9487	123.045	6.99794	8.78919	4.75782	5.01523	2.74369	8.05592	6.82042	6.80911	2.74811	1.13267	10.7851	10.8344	6.85624	4.02071	2.21354	9.23153	8.2319	3.6504	2.53124	1.05515	7.31737	9.50624	8.62847	1.77781	1.24818	15.7073	10.681	19.1769	2.7387	0.777901	124.052	Positive	m+H	0
579	212.352	386.199	60.7835	75.0939	62.6305	50.3459	46.008	68.3051	86.1808	61.7101	52.0884	36.7471	66.1053	60.4477	49.7051	36.3495	28.6708	75.8871	64.6709	56.2865	46.0279	30.2346	76.7238	71.5293	60.8968	29.5227	28.585	65.3874	54.458	51.2557	32.7929	26.6688	409.188	Positive	m+Na	0
580	539.74	164.973	18.4316	23.5596	12.3941	0.791557	0.0366191	17.5566	24.8697	11.1125	0.143121	0.0339448	20.4606	22.4889	4.3955	0.208857	0.0323204	20.1892	20.9669	1.26747	0	0.0978765	21.2548	18.4641	1.89281	0.0348308	0.0349263	19.5768	18.2439	1.09037	0.0694131	0.0929845	166.983	Positive	m+H	1
581	311.757	98.0424	25.3224	27.5115	19.8932	11.1885	5.64576	25.1075	26.2436	26.9979	8.43207	4.48919	28.5717	27.6108	17.9311	8.4345	4.5249	30.0753	25.8422	11.5574	5.99326	3.31999	27.8507	23.0562	12.1028	4.90255	1.99914	31.0356	25.7698	11.5623	9.28947	4.66508	99.0497	Positive	m+H	0
582	181.81	271.138	7.13979	8.49548	6.02813	3.77817	3.25036	4.81887	3.48086	2.058	2.74034	0.905577	7.45048	5.78922	3.88578	3.37378	2.21367	11.7293	6.17094	6.27532	3.0023	3.44681	2.72128	3.1509	2.61044	1.44414	0.862126	6.3287	4.25088	5.22959	3.76545	1.33063	272.145	Positive	m+H	0
583	39.5789	100.007	77.7155	20.0327	15.1625	51.3168	23.5001	12.8614	21.2025	78.9661	31.3307	16.8974	9.198	12.44	8.48785	33.1718	9.86739	136.055	14.5102	48.8306	24.6776	7.23859	16.7106	13.0025	52.9768	16.8846	7.51419	10.2606	9.94308	104.066	15.7055	6.81732	101.015	Positive	m+H	0
584	548.362	97.9594	46.379	51.2337	22.1993	1.8118	0.180919	46.7094	51.5018	19.4826	0.282821	0.033558	47.6701	47.9613	8.73013	0.309431	0.031935	48.6129	43.0059	2.00627	0.10683	0.0322836	50.9492	36.5319	3.14846	0.0344309	0	46.8399	39.3336	1.31178	0.239921	0.0612542	98.9667	Positive	m+H	0
585	118.316	192.106	7.06444	7.45237	3.65512	4.34459	3.66077	4.64476	3.00608	2.96333	2.43795	2.37353	4.73619	5.20636	2.82533	3.24121	2.84445	7.27754	5.33926	4.80694	3.89461	2.51801	3.77289	0.385817	0.702179	2.52878	0.316998	0.352713	5.17032	0.767928	2.03015	1.46781	193.113	Positive	m+H	0
586	311.757	90.0353	31.756	33.4171	25.4824	14.5463	9.00391	32.7274	34.4969	36.5083	12.964	6.21132	38.5538	34.9974	24.8075	13.9088	6.10486	38.7091	32.1341	14.8373	7.92791	4.99367	35.0819	28.6738	15.7289	7.83568	4.55833	38.6102	30.0416	16.1938	12.3452	6.83718	91.0426	Positive	m+H	0
587	311.757	68.0218	4.05411	4.85187	3.16504	1.69679	0.99239	4.67203	5.0977	5.02261	1.89719	0.82633	5.29152	4.81851	3.20467	1.79694	0.858235	4.76005	3.95517	2.03427	1.15758	0.834289	4.28674	3.63512	2.287	0.604967	0.499785	6.08075	4.59355	2.05561	1.45539	0.535844	70.0324	Positive	m+H	1
588	408.953	332.206	14.2198	18.826	11.6428	2.12521	2.07236	30.6248	23.5533	21.0889	3.54991	1.65377	22.3832	18.8116	9.39728	2.44694	1.38482	15.6568	17.5902	4.45678	1.57391	0.193187	31.6125	35.5879	17.4905	1.45314	4.18691	38.8737	24.2816	8.76943	1.98126	1.7227	334.217	Positive	m+H	1
589	539.633	106.961	74.5597	85.8949	48.721	4.0517	0.405926	74.3927	90.4439	42.0253	1.16422	0.203669	83.9867	81.4217	21.0621	0.976245	0.12774	82.0654	77.4446	6.75376	0.216612	0.0978765	80.1489	62.5747	11.316	0.243815	0.174916	81.2411	67.0955	4.33595	0.556211	0.341578	125.998	Positive	m+NH4	1
590	35.3994	96.9888	14.7402	30.7615	24.8942	13.4364	5.76006	18.1429	31.9316	20.8987	4.79598	4.01332	15.539	21.9086	16.9258	6.60595	1.2311	51.5754	28.5365	12.2422	7.24026	2.72852	30.0294	21.913	11.6	2.992	1.42182	16.3213	46.3349	55.6262	2.20483	0.935914	97.9961	Positive	m+H	0
591	56.4723	478.119	6.87052	7.17438	6.31755	5.84039	5.54051	7.30256	6.92193	7.25371	6.63578	5.66251	8.60565	7.60696	6.74505	4.92176	4.87449	8.94308	6.54024	5.09528	5.97912	3.09907	6.81742	6.59911	4.57052	5.85386	5.07501	5.76512	7.08006	6.61211	5.60343	4.0192	479.126	Positive	m+H	0
592	547.425	302.872	7.70065	9.90836	5.29544	1.0598	0.0724674	8.80767	9.6319	5.64622	0.460179	0.033558	7.69886	9.30483	3.02671	0.206577	0.127899	9.04711	8.43671	1.35599	0.0713192	0.0968507	9.27703	6.56761	1.20104	0.103293	0	9.41455	7.30821	0.936359	0.102942	0.122693	305.886	Positive	m+H	2
593	141.285	447.188	7.26915	9.633	5.26702	3.92644	4.15931	10.1129	6.07009	8.85638	4.92157	2.80835	11.3455	7.80641	9.52014	8.15571	4.64408	9.15882	8.5799	3.43548	4.73614	5.67424	3.84061	7.5069	7.18871	3.63153	3.41423	11.0675	11.7467	7.85463	9.13042	3.97307	449.199	Positive	m+H	1
594	45.975	104.069	8.32872	9.36215	6.63994	5.37208	3.5065	8.54015	6.91518	6.76384	3.18208	2.31947	11.2829	8.24378	7.41975	4.18651	2.35859	13.8245	9.97295	6.14892	4.4355	1.62234	7.51274	6.40123	4.36482	2.43888	1.36442	9.23803	11.7735	8.83579	3.06132	1.6451	105.076	Positive	m+H	0
595	311.756	288.096	44.9443	47.2144	33.6133	20.7691	13.9802	43.8126	50.2877	51.3769	17.1015	8.42913	53.315	50.5666	31.5812	17.8211	9.39383	54.0949	45.3835	19.5961	13.4629	7.64377	51.1325	38.8029	22.1342	10.129	5.55049	57.6461	44.823	21.7155	14.9849	8.58881	289.104	Positive	m+H	0
596	538.702	143.952	521.552	671.477	374.793	29.3068	1.71251	537.412	684.119	327.924	10.5203	1.19027	616.449	622.502	153.813	6.75076	0.357863	610.474	592.382	51.5706	1.01101	0.228743	628.741	541.039	80.5128	0.619588	0.483113	582.798	519.57	36.6327	1.20014	0.551332	162.989	Positive	m+NH4	1
597	548.362	141.957	28.1778	32.6616	15.1343	1.35082	0.180919	28.3666	32.7933	14.678	0.282821	0.033558	29.2451	30.893	6.66396	0.378193	0.0638699	28.4205	30.2552	1.73109	0.10683	0.128954	30.1011	25.7037	2.07523	0.0344309	0.103545	27.7907	24.1999	1.10952	0.0342745	0.0612542	143.967	Positive	m+H	1
598	311.757	294.105	37.1516	42.7062	26.8099	16.7165	11.8527	38.4947	43.83	39.9582	14.8221	7.77652	43.9581	42.0804	25.644	13.2258	6.73336	46.3378	37.7646	18.281	10.0491	4.78487	43.105	32.7126	18.7001	8.87932	4.17901	47.3076	34.1692	21.2328	14.3872	5.17282	297.119	Positive	m+H	2
599	150.71	168.059	20.126	26.6314	19.6808	10.1425	7.79256	20.808	24.3816	19.2834	6.45525	5.00481	21.1028	21.1381	14.1539	5.71648	2.66059	29.7072	22.5155	13.6047	4.15282	2.60638	25.4519	14.3781	7.98503	1.81516	1.57517	15.9163	18.4108	11.2585	4.35494	2.28909	169.066	Positive	m+H	0
600	35.8742	99.0122	44.4054	84.2615	70.0794	29.1549	10.0183	52.7512	85.9437	59.2773	12.5772	7.8528	47.5589	54.6045	42.5587	14.2225	1.7611	72.3909	80.5046	30.0883	15.6365	3.41039	78.7677	61.276	32.121	5.40618	1.80016	41.5808	60.633	36.3055	4.69014	1.1173	100.019	Positive	m+H	0
601	35.3674	161.979	93.1781	219.659	216.804	168.62	130.401	129.333	222.149	191.306	128.716	109.199	109.959	159.803	141.211	114.917	52.9344	272.912	212.878	161.561	135.133	83.4653	205.284	167.28	137.134	79.9902	59.7946	105.149	203.339	215.096	78.4237	46.641	162.986	Positive	m+H	0
602	431.651	268.215	8.93808	8.59839	5.55479	0.397439	0.221483	10.0767	8.91904	4.58899	0.0715694	0.204173	9.08149	9.03187	3.14932	0.562264	0.19413	10.9426	6.1833	1.36336	0.365593	0.130871	9.37688	7.22288	1.21533	0.211923	0.140766	9.11738	5.47599	1.03301	0.280706	0.124112	269.223	Positive	m+H	0
603	214.621	421.135	12.0936	12.7366	9.8182	8.02217	6.1585	15.8645	17.2908	10.649	8.44308	4.61823	13.8864	11.1729	9.29901	6.44819	4.68335	15.0891	14.7257	9.26681	7.19079	4.80248	17.4817	14.9911	8.13761	4.213	4.06104	11.0086	14.1819	8.31502	5.18517	5.72591	422.143	Positive	m+H	0
604	379.592	350.216	10.0683	8.04021	5.57843	1.02633	0.473063	10.8287	12.7115	11.0512	1.97503	0.712764	8.3655	9.74181	3.64259	2.49207	0.587372	9.55097	7.63193	2.69289	0.611089	0.184417	16.1377	66.9902	50.7736	1.59359	14.926	68.2292	10.542	20.7226	1.52161	1.28925	352.227	Positive	m+H	1
605	312.902	709.44	28.8315	35.2605	19.3899	12.3278	10.1192	29.0848	34.7886	35.2518	9.78297	5.36785	34.0381	34.7655	16.925	8.7688	4.88855	33.6031	33.4924	12.59	8.32155	3.91892	23.7931	28.3112	13.3611	7.07389	3.40494	40.9917	31.2286	13.3682	10.0671	5.4823	710.447	Positive	m+H	0
606	169.213	344.117	8.4073	10.9578	10.9677	8.38553	6.93433	17.8475	19.8885	17.8683	13.6653	11.6411	15.8893	13.4464	11.3612	8.70086	9.04937	12.8597	11.8717	8.07197	9.13436	5.02945	23.184	13.8135	9.8678	7.04525	5.77288	14.5507	15.1545	11.5949	11.0888	6.35104	367.106	Positive	m+Na	0
607	549.313	198.983	17.6515	17.5664	9.92531	1.29832	0.180919	17.107	20.1214	8.64614	0.565013	0.0678585	20.755	17.3239	4.69064	0.103148	0	18.8298	16.8511	1.46651	0.0356099	0.0979176	18.2144	15.0633	2.67091	0	0	17.8544	12.3712	1.34922	0.30847	0	199.99	Positive	m+H	0
608	311.755	258.088	24.3202	27.3371	17.7272	10.4604	6.81909	24.3264	27.3031	28.0732	8.29879	4.35209	28.4152	26.5681	15.484	9.28559	3.51815	30.7243	25.1063	8.81454	6.52063	4.21258	27.1878	22.1705	11.937	5.01325	2.96193	30.0278	24.4102	12.4224	7.36651	3.42113	260.099	Positive	m+H	1
609	311.757	222.069	9.20553	9.48348	7.13499	3.0371	2.18201	10.0717	9.74488	11.1359	2.52374	1.5559	10.9806	10.7983	7.19033	2.58593	1.41591	11.7529	8.11714	4.04918	1.53283	1.2333	10.994	8.53789	4.88981	1.5904	0.535484	11.2115	9.40448	4.32747	3.08558	0.928089	224.079	Positive	m+H	1
610	118.354	337.172	12.187	12.2398	6.26412	7.79516	7.99882	8.13724	4.8084	4.02698	3.68978	4.86898	8.19949	9.40114	6.13533	8.15209	5.82074	10.8589	9.96643	9.03708	7.30911	6.16127	7.50952	0.565205	0.263817	3.63947	0.243724	0.35552	6.82034	0.960994	3.04921	3.70227	338.179	Positive	m+H	0
611	252.548	272.093	2.32751	1.59716	2.43171	0.749753	0.319845	19.5308	38.8373	24.9921	11.671	4.86966	10.0348	11.0234	8.545	2.19358	1.32305	2.83314	3.55252	1.27949	0.34946	0.255903	31.0465	24.889	11.2558	1.89445	1.55219	10.8609	10.1329	4.66435	2.85309	1.02515	273.1	Positive	m+H	0
612	304.168	413.335	101.897	113.08	85.3486	54.2701	32.2904	96.1761	117.402	129.346	39.886	21.4972	133.565	113.908	89.676	49.4163	27.3251	137.753	105.11	48.588	26.7617	22.7416	123.558	100.605	61.5132	27.0796	16.5711	135.359	111.234	58.0319	43.4423	24.0639	415.346	Positive	m+H	1
613	310.702	132.055	24.8514	25.0066	18.6382	11.2773	7.59139	24.921	28.585	27.0138	9.39378	5.03669	29.9005	28.7375	18.0097	9.72921	5.33716	30.3916	23.9984	11.2417	7.14185	4.26657	28.1166	21.4942	11.2874	5.73961	2.725	30.9084	24.4726	11.5253	8.63668	5.42374	133.062	Positive	m+H	0
614	257.895	188.137	32.1572	40.6063	33.3307	21.9062	20.5539	44.8408	50.7554	31.4964	22.164	17.1712	39.5884	42.2713	27.5178	17.5348	11.4964	43.6651	38.6654	24.4141	15.9272	12.1756	46.616	40.192	28.325	13.4594	12.9582	42.784	32.5262	27.693	14.4113	10.4913	189.144	Positive	m+H	0
615	311.757	144.057	29.4863	33.037	24.4672	12.7977	7.43935	28.926	31.5038	32.4203	11.4471	6.19609	35.3717	33.8771	21.7697	12.0107	5.05775	35.3603	31.877	13.8124	7.89194	5.08797	32.4449	24.9072	14.001	5.88125	4.40967	37.999	29.4203	13.4985	8.843	5.08434	146.068	Positive	m+H	1
616	450.115	428.314	32.7868	36.7111	26.3904	4.91896	1.32541	32.0209	36.6152	19.5941	2.18627	1.24247	35.7783	33.0969	17.0033	2.49144	0.733475	34.696	40.8975	6.85401	0.972887	0.354967	36.6549	30.3793	5.66173	0.953104	0.694267	31.6784	27.7324	6.37239	0.519605	0.427633	429.322	Positive	m+H	0
617	242.756	196.127	61.1097	4.91844	40.1381	17.4143	10.4776	83.6879	73.6918	49.1742	13.1795	5.72127	76.8636	74.4079	31.1041	9.84912	5.86776	63.5672	52.9137	26.4727	7.59617	2.97142	62.8927	44.5382	19.2201	6.61415	1.78809	48.0931	47.9275	21.0924	7.55802	2.91261	198.138	Positive	m+H	1
618	50.2435	261.118	5.20177	7.07364	3.16665	6.12258	3.66191	4.35978	5.56583	4.33691	4.76827	2.56648	4.28466	6.32368	6.51999	5.37099	2.60092	7.02968	6.42333	5.43197	4.1687	3.14701	5.97282	5.8901	5.96098	5.56571	2.43461	4.86253	7.72497	9.78955	5.45045	2.97953	285.111	Positive	m+Na	1
619	311.757	60.0119	6.9836	7.41845	5.7022	3.20643	2.06887	6.89437	7.16782	7.86866	2.25331	1.42915	8.51173	7.67408	4.36188	2.09831	1.24146	8.15066	7.24216	3.65927	2.15729	1.30584	6.66609	6.72009	3.62743	1.31076	1.03527	8.70817	6.6675	3.51458	2.48357	1.22868	61.0191	Positive	m+H	0
620	61.1561	191.074	6.65248	10.4632	9.49624	7.68167	5.70283	10.8655	10.1702	8.95712	8.42651	5.0193	10.1495	8.60473	8.52874	6.26387	3.18621	12.5451	10.6234	8.3074	6.68802	3.29009	12.7308	8.73602	9.35618	5.66582	3.46103	7.55926	8.13195	10.2178	3.9101	3.48161	192.081	Positive	m+H	0
621	182.058	441.261	7.92389	9.49817	4.61021	2.45119	4.41263	3.76879	2.61656	1.89918	2.46121	1.52833	11.0924	9.29687	7.67047	7.88564	6.55442	6.70416	6.15188	5.34009	4.31324	3.59804	2.71347	3.03327	5.20834	4.46894	0.86127	2.5993	7.32852	2.1955	7.4334	4.19246	442.268	Positive	m+H	0
622	61.1465	236.094	21.6351	27.2875	25.8357	20.0807	17.6747	30.0314	31.6609	25.0216	19.9273	16.62	29.4764	21.7721	21.2689	17.1307	8.2686	36.107	27.6605	22.2751	19.3374	10.5661	36.8944	28.0756	25.7811	14.4678	11.2989	22.7932	22.7052	26.816	11.9735	9.00872	237.102	Positive	m+H	0
623	64.3	128.019	66.2733	37.3842	81.4231	40.6366	23.8312	59.1146	98.2863	80.1637	31.4698	14.6031	46.355	47.1086	33.358	30.3131	8.29253	64.8836	79.894	44.7858	26.2059	7.92012	48.6156	71.7048	28.548	15.1639	8.41651	59.5266	91.8591	20.6214	17.3153	5.80391	129.026	Positive	m+H	0
624	79.6266	202.1	16.6569	17.2548	13.9902	13.6855	10.6869	16.7121	14.2369	18.1494	10.6564	6.61622	20.6212	15.2201	17.3173	13.0604	8.94425	22.162	13.6592	12.4987	11.0958	8.14114	13.5541	13.0493	12.1794	8.15512	6.56802	19.5653	22.076	16.7984	11.57	7.43498	220.133	Positive	m+NH4	0
625	41.6558	103.105	97.3661	105.316	74.9638	41.3893	17.7503	86.442	97.5098	83.7042	17.1951	10.6049	95.0322	84.8667	64.2638	22.0289	8.29156	126.706	99.2306	41.9833	18.6821	5.69871	99.9987	77.4469	43.2724	7.39678	3.58191	98.8539	98.2373	61.3424	12.1496	4.42527	104.113	Positive	m+H	0
626	14.8596	142	16.4768	21.889	13.4607	11.7537	0	15.5522	21.4515	15.723	12.5469	0	18.9234	17.5538	13.6112	11.8339	0	28.8013	16.1439	11.6031	13.7399	0	22.6643	13.8723	12.9436	0	0	18.7539	12.2978	20.8646	0	0	143.007	Positive	m+H	0
627	217.953	228.16	12.2368	18.7699	11.4274	8.38147	8.01566	18.3876	10.4634	11.6178	6.04328	5.91292	16.1733	14.107	13.1434	7.57811	6.17489	16.7652	15.5784	10.05	5.76982	4.98165	13.7265	6.40128	3.47747	5.34656	0.804569	4.24681	12.5284	4.28302	5.70454	5.1111	229.168	Positive	m+H	0
628	450.131	384.291	30.5408	32.3757	22.8043	4.67906	1.69487	27.756	33.6619	17.7375	3.00456	0.837668	31.0724	28.7261	13.0899	2.21419	1.08313	30.2762	38.8213	5.64532	1.15305	0.322697	26.9685	24.8277	5.6915	0.313529	0.659554	28.2467	23.5333	5.34028	1.42903	0.458178	385.298	Positive	m+H	0
629	355.026	448.233	11.3159	11.8543	9.04342	8.09616	4.70364	10.8495	9.59215	13.5261	5.45011	2.80713	23.6723	15.4112	14.8724	7.49851	5.94777	17.3783	15.8838	7.83845	4.45231	2.59486	10.1423	11.2571	8.00774	4.96782	2.91156	22.7444	23.0708	10.7468	6.82176	8.51881	472.226	Positive	m+Na	1
630	48.7597	151.062	8.88695	9.59714	7.3801	6.60558	5.18891	8.30247	8.5869	7.96527	5.0938	4.65747	4.31412	10.4583	8.41451	6.73925	4.27237	11.1319	8.8266	6.77548	5.16308	2.93885	4.84823	14.0372	14.421	5.33822	3.37949	15.6402	4.5452	16.9506	4.95968	3.37734	153.072	Positive	m+H	1
631	87.171	187.555	9.26651	13.149	0.538703	5.41135	1.53594	7.40675	11.7064	12.1534	3.08759	3.17348	1.35949	5.00428	1.85343	1.43841	0.622149	11.0719	6.26238	6.1816	0.927897	1.03683	6.88351	8.91553	16.0399	1.68474	1.72971	5.78047	7.56579	6.07457	1.11908	0.66682	188.562	Positive	m+H	0
632	53.5044	119.202	6.66459	20.5632	6.48784	14.8335	8.4129	7.83246	15.7423	15.8848	7.02503	4.06536	6.85067	7.53257	18.5188	17.6139	7.97948	3.96368	19.8094	15.384	9.00462	1.93951	16.8385	17.3238	12.5831	5.557	4.13773	11.2681	14.9404	6.3375	7.40399	4.35762	120.209	Positive	m+H	0
633	549.405	321.011	14.2458	14.2112	10.6274	1.32207	0.549392	15.7983	15.5	8.2811	0.882833	0.203576	16.695	15.4221	6.61985	0.574626	0.159492	17.0221	13.2576	3.34433	0.108133	0.195835	16.1591	10.4831	3.14516	0.378377	0.314324	15.0816	10.3707	2.73659	0.589742	0.309949	322.019	Positive	m+H	0
634	210.379	206.147	118.289	128.804	109.199	95.4828	71.8791	141.606	159.107	114.967	84.5045	57.515	132.509	119.841	92.1238	61.7641	44.5257	149.998	121.803	103.589	67.614	42.2211	154.53	128.727	103.362	47.5857	39.8915	120.225	110.553	89.0748	55.7893	41.3521	207.154	Positive	m+H	0
635	538.766	97.9595	89.5254	110.658	57.4201	3.6516	0.549392	92.9316	109.102	50.7038	1.44567	0.272062	100.625	102.824	22.241	0.890419	0.191609	103.409	100.818	7.65519	0.252251	0.13071	103.536	84.7923	10.7559	0.206529	0.314336	99.2561	81.5482	4.72018	0.277653	0.340944	116.997	Positive	m+NH4	1
636	131.546	113.094	8.83314	10.6601	8.55447	3.00971	2.1819	9.15694	10.9679	8.28041	3.76154	1.35035	12.7489	11.6867	6.10044	3.80087	1.19276	12.3575	8.99917	4.32461	2.79568	0.516036	11.5824	11.0095	4.58886	1.02292	1.30049	11.6382	10.7745	7.14633	2.91033	0.711295	114.101	Positive	m+H	0
637	37.4926	136.498	4.11124	4.50349	7.81404	2.70833	1.18388	8.58946	5.0364	8.26526	1.51162	0.825469	4.25768	3.81545	5.23062	1.66352	0.576465	14.4019	3.90032	2.56555	1.84534	0.533584	4.61743	5.16415	1.71193	0.306574	0.229959	3.5026	13.0402	8.80978	0.742286	0.168478	137.505	Positive	m+H	0
638	85.9047	187.22	8.01549	7.84708	7.71826	13.6632	21.2517	16.461	16.3967	28.4324	17.0885	18.8117	11.2814	14.0588	19.6594	6.60928	6.13043	15.4016	14.1222	11.6696	12.1157	7.26388	5.77823	14.4563	13.297	23.7496	12.2785	12.8277	17.2455	8.56458	8.15564	3.28735	188.228	Positive	m+H	0
639	168.641	316.125	6.34541	8.18266	7.28976	6.16883	3.16918	6.82227	19.0591	7.22849	3.98236	3.2675	7.43652	16.2059	5.51489	2.4641	3.17204	8.7453	8.39984	4.30896	4.68955	2.80093	5.95687	6.51866	7.67791	1.74868	1.91562	7.3853	4.8347	4.16406	3.44536	1.47429	317.132	Positive	m+H	0
640	384.29	508.229	42.6145	46.3712	33.4085	26.7357	15.2952	33.9175	29.7657	30.325	11.1208	7.57826	67.972	48.6831	41.0978	26.9346	19.4486	70.2665	55.6124	23.4421	14.3104	12.2429	24.5851	30.2205	17.8639	12.371	11.5792	56.6739	58.2311	30.9342	35.6152	31.1754	509.237	Positive	m+H	0
641	386.336	136.139	8.3349	4.41562	3.3912	2.19785	0.577126	4.20503	2.39379	4.45989	0.388783	0.134109	19.6994	8.14318	9.51729	2.92363	1.91545	7.74229	6.37621	1.31752	0.534881	0.288839	2.90764	3.16001	1.26372	0.700606	0.449984	13.211	14.4851	4.07076	4.59868	3.62105	137.146	Positive	m+H	0
642	450.108	472.339	23.8743	26.9429	21.6109	5.66749	1.31231	25.1614	26.4033	17.6762	3.1344	0.805863	26.9335	23.3015	16.1208	1.80003	0.89182	27.0527	32.1603	5.77189	1.98181	0.290073	25.9656	19.6922	8.04245	1.18408	0.242994	25.4389	23.5297	4.56076	0.622796	0.335515	473.346	Positive	m+H	0
643	39.8948	240.16	6.81591	7.60622	5.52814	5.31101	3.62537	8.06694	9.89065	6.97386	3.59615	2.34652	7.01064	6.09751	4.30541	2.80851	1.69852	10.4935	7.30302	4.69847	3.07073	0.624448	7.48422	5.18295	4.66537	1.3996	0.390895	6.34329	7.4225	12.5905	2.40943	1.13629	241.167	Positive	m+H	0
644	201.592	217.22	5.62234	7.41795	2.85961	1.50368	2.05299	4.64298	7.0465	3.73452	1.25651	0.771707	4.16648	5.51662	3.92142	0.746489	0.773297	7.74024	5.70221	2.2778	0.573793	0.354384	5.60293	3.96774	2.63969	0.172182	0.311461	6.36113	4.40594	1.57127	1.01912	0.122882	218.227	Positive	m+H	0
645	304.186	286.06	50.3387	28.0376	34.6156	24.351	5.40991	24.9286	35.0472	41.5473	14.7157	12.2611	50.8441	53.6087	24.8232	31.0273	21.7419	48.9135	28.4843	20.7326	12.4957	19.4987	32.6796	32.3352	25.6449	10.8022	13.8928	51.0763	63.389	36.1302	30.6632	20.984	287.067	Positive	m+H	0
646	87.2758	169.069	4.03647	5.32697	5.40206	4.5545	2.71851	4.19977	6.75485	5.84226	3.0339	3.61289	2.90837	3.36875	2.605	1.68639	1.34223	7.41208	7.11913	4.59226	2.40264	1.51738	6.26092	6.72513	5.7143	2.99644	1.93337	2.39804	4.47939	3.32946	1.56363	1.42149	170.076	Positive	m+H	0
647	169.141	344.117	8.88086	10.2863	6.16852	8.45737	3.29693	14.5828	14.0193	11.1195	11.2595	9.62839	12.6633	7.56647	8.70188	6.41503	6.32554	11.0941	10.5899	8.2221	4.76529	3.99051	17.6493	7.11532	6.56177	5.40225	4.4772	10.648	9.81494	7.32771	6.17207	4.62485	362.151	Positive	m+NH4	0
648	38.4647	83.9856	13.8521	17.4253	14.2861	5.353	3.76216	19.7996	18.4422	14.9949	5.41366	3.33286	13.8561	10.3917	18.0373	5.58569	3.9954	26.2811	17.5803	9.14746	4.41205	1.34976	16.641	21.5246	18.8595	5.16068	1.28023	34.1407	30.0657	3.29471	6.71972	1.30746	86.9996	Positive	m+H	2
649	222.126	360.09	3.52884	4.59962	6.51594	3.80025	3.50482	7.32092	20.7976	6.04445	3.04179	3.72342	10.1893	10.3353	6.83312	6.30651	4.89843	7.20462	4.73388	3.77392	2.94189	1.57161	13.5849	5.92808	4.62221	1.25342	0.840427	5.70987	10.3871	8.3548	4.58625	3.55368	361.097	Positive	m+H	0
650	337.646	458.218	21.6539	25.7701	18.115	14.7894	10.4785	23.9415	27.142	22.9927	14.1006	10.466	25.5208	25.183	16.5406	13.0615	9.7939	29.0828	24.5202	12.7947	9.54391	7.40976	29.3708	23.3307	16.4529	10.5266	9.39999	28.5371	20.4345	16.7508	13.127	7.91627	459.225	Positive	m+H	0
651	333.937	434.123	16.9431	10.5379	11.8652	10.3769	6.69575	19.6621	15.8313	22.0184	7.79087	3.40175	35.3826	25.6916	24.5866	15.1902	10.167	28.5896	17.6391	7.21428	4.17827	3.51002	12.9427	12.6375	10.4024	4.63049	3.9035	33.3952	28.43	15.6569	16.7239	12.5329	435.13	Positive	m+H	0
652	163.946	326.108	20.2819	17.5454	19.3162	18.0099	16.4612	15.3753	13.7053	14.1829	10.8556	7.61863	20.6299	15.6442	15.0958	13.8493	9.7597	27.8106	21.4703	14.6781	10.4478	11.6555	13.2299	14.4313	11.3151	3.24586	5.43439	19.1724	20.398	16.12	12.162	6.26562	349.097	Positive	m+Na	0
653	167.038	164.063	31.9857	28.4959	26.7405	23.4322	18.6993	37.2035	30.9647	32.8497	18.9196	16.2511	36.6215	30.4689	28.9188	19.439	14.774	41.2228	30.8516	20.7167	18.0404	9.97059	37.9537	23.1987	18.0788	11.2232	6.3791	34.9661	36.4545	22.2369	20.6491	9.50839	165.07	Positive	m+H	0
654	548.171	106.96	11.8835	12.6247	6.62903	0.630384	0.0361839	11.216	13.801	5.35478	0.106058	0	13.6107	12.5414	2.63238	0.137718	0.031935	12.7447	13.1464	0.564264	0.0356596	0	13.2649	8.80157	1.10366	0.103293	0	13.5298	10.0693	0.784261	0.102942	0	108.97	Positive	m+H	1
655	333.193	635.404	167.355	158.753	143.603	82.3006	50.9435	243.177	214.034	219.32	88.8029	45.172	241.203	223.271	140.183	95.6194	48.4712	254.913	225.404	88.9067	51.3974	22.0197	217.622	189.671	84.6554	63.1593	30.2491	224.694	222.78	73.0153	81.079	57.7784	636.411	Positive	m+H	0
656	271.324	602.199	7.31035	8.57342	7.87258	6.04329	5.94137	9.01101	11.374	8.61968	5.38377	4.51102	8.3147	9.23404	7.06841	4.48448	4.38243	13.5573	8.74843	10.3587	0.40245	3.77896	14.969	8.50895	6.87158	4.61726	2.98691	7.49161	9.1613	6.26605	3.85771	3.53629	603.206	Positive	m+H	0
657	422.241	288.161	6.88395	8.28865	5.33034	0.572144	0.147732	10.3352	11.5904	6.76285	0.459756	0.135757	10.9131	6.28468	3.65142	0.56142	0.193997	8.87973	8.01169	0.826126	0.10813	0.032634	8.97738	9.22371	0.85578	0.282264	0.105546	8.20881	6.64981	1.16897	0.0701897	0.160436	290.172	Positive	m+H	1
658	483.553	144.13	4.3769	5.26556	3.53447	2.07161	1.43496	4.64092	5.04203	4.50779	1.20113	0.92818	5.15098	5.82779	3.75502	1.07853	0.798529	5.24357	5.61896	1.97722	1.2901	0.854296	5.06461	4.68723	1.91198	0.898825	0.623406	4.88708	4.24714	1.93286	1.5639	1.07353	145.137	Positive	m+H	0
659	238.673	347.275	17.5604	28.9092	22.4227	17.3185	14.5265	39.8195	39.3146	31.3733	17.8672	12.7774	31.8165	26.0786	19.1095	12.1919	6.9717	35.1664	29.2814	21.9565	9.85316	7.23996	44.79	30.8883	18.6543	12.7416	8.85017	21.0596	27.7502	16.3126	8.66219	6.67832	348.282	Positive	m+H	0
660	149.649	427.226	2.33564	6.94227	1.37949	3.42607	0.766227	6.60623	2.46224	2.08943	1.88099	0.905365	14.8754	16.1887	11.1931	13.2368	4.50697	4.05468	3.71778	2.42849	1.51481	1.63687	4.11402	2.68668	0.976048	3.46071	0.811726	0.640772	15.0821	3.74737	8.57003	4.85233	428.233	Positive	m+H	0
661	352.324	586.296	17.5395	23.8024	13.0787	14.0602	10.4674	30.7501	26.0063	36.7998	20.8821	8.53444	24.3741	17.3631	21.6544	10.0714	6.01845	22.0436	21.0927	14.4366	9.14168	6.48028	37.4793	10.4493	7.32991	7.6029	2.50271	14.1273	20.3269	10.5249	11.4674	15.4793	587.304	Positive	m+H	0
662	15.8433	140.004	384.918	503.941	323.305	280.701	191.932	353.513	494.536	336.72	291.792	136.23	441.776	413.113	287.786	248.4	84.2029	705.135	365.825	268.792	332.142	92.8297	489.192	331.947	270.34	202.809	80.873	460.333	579.443	489.967	202.752	69.0135	158.038	Positive	m+NH4	0
663	143.451	218.157	3.2864	6.38828	4.05173	4.24956	1.66539	8.22779	10.2783	9.42988	5.79053	4.14057	6.11353	5.31905	6.13358	3.60684	2.53558	4.81673	6.13867	4.07503	2.05854	0.915264	12.606	9.34751	7.52144	3.37433	1.95144	5.72144	7.24797	3.92352	3.43563	2.95037	219.164	Positive	m+H	0
664	331.206	180.132	75.7145	73.3094	52.8484	16.1389	4.18412	89.9234	86.6076	73.2208	13.7867	4.97243	90.843	72.81	43.9369	11.6739	3.98239	81.9043	80.944	22.3156	5.93745	2.89637	86.8379	79.1803	28.38	3.89347	3.88455	94.6981	63.8119	23.8235	8.42453	5.21373	203.121	Positive	m+Na	0
665	125.969	354.15	8.29315	9.84283	10.7767	6.51771	7.79083	24.6552	34.4193	20.5286	19.2886	16.1325	12.9188	10.98	10.7563	7.34583	6.75068	11.2025	11.5748	7.91668	7.96872	4.75475	27.9113	18.908	15.6495	10.4058	8.29841	8.77145	12.1614	8.90142	7.05441	4.74847	355.157	Positive	m+H	0
666	384.264	402.193	11.5829	5.15915	4.25864	3.50132	2.34562	3.52257	1.66442	8.00894	1.06059	0.676727	34.2182	12.8712	25.7692	11.7315	9.52969	9.82905	8.90806	1.92143	1.9925	1.53301	1.62035	3.26975	3.18981	1.48383	1.63081	24.0467	30.5046	14.7196	18.2854	15.7168	420.227	Positive	m+NH4	0
667	376.603	292.216	32.0823	39.7598	30.253	21.9915	8.44168	47.9742	50.137	34.4443	10.1067	5.57089	46.1131	40.4262	21.0604	9.00514	5.7214	50.9201	41.2946	17.5136	5.59066	3.98501	56.6374	82.2987	57.3508	4.23242	19.4576	93.2038	34.6361	29.5838	7.03924	4.85103	293.223	Positive	m+H	0
668	315.784	548.722	19.7948	19.383	8.05141	4.84119	3.29711	17.4371	20.98	17.0527	5.30509	2.02705	19.2759	16.0365	9.11043	5.30217	2.04988	20.8216	15.9774	6.39807	3.96102	2.02582	21.8869	14.1831	6.9585	3.05376	2.04675	18.8078	15.3794	7.0065	5.78342	2.43905	550.733	Positive	m+H	1
669	422.248	288.16	48.7702	59.2831	32.0919	6.36674	1.10799	63.6906	76.6302	38.7318	3.23389	1.05212	79.273	44.8559	22.6675	2.49315	1.00232	64.7172	50.7125	9.01816	1.76613	0.228438	58.8145	64.4279	7.959	1.87	1.26656	57.6218	44.1504	6.72379	1.75411	0.995146	289.167	Positive	m+H	0
670	537.633	375.056	6.79562	9.21016	4.35934	0.930982	0.289808	6.62626	7.81903	4.54834	0.707968	0.335593	9.71227	7.96795	2.51443	0.481453	0.0319747	9.19386	7.39815	1.58608	0.213711	0.0644616	8.60121	6.22089	2.50764	0.172066	0.10352	9.23529	5.94395	1.40292	0.308607	0.0306222	376.063	Positive	m+H	0
671	308.797	901.503	102.47	115.104	86.1977	64.6707	61.9241	93.0295	107.245	117.148	54.9054	38.5067	127.009	133.619	99.2804	79.5315	42.1076	125.604	101.892	65.9232	64.4284	46.3233	93.0566	79.7713	69.3619	40.8002	15.8829	121.857	105.845	81.3753	74.6217	60.5191	902.51	Positive	m+H	0
672	372.41	422.16	13.1994	23.7488	8.29933	6.33284	3.49629	10.2286	18.9161	9.08801	2.12278	2.29594	9.66014	13.7495	6.19669	1.34559	2.04001	30.663	12.7831	8.70598	3.63738	2.91072	16.9469	14.3128	3.96166	2.8096	1.4432	13.6	11.9677	6.34135	3.46618	2.3352	423.167	Positive	m+H	0
673	105.426	153.167	5.73264	5.29321	5.26284	2.8161	2.35119	4.89235	3.36859	3.01634	1.79929	1.01233	5.64572	5.07448	3.81191	2.86294	1.49187	7.2113	6.25751	4.74482	2.21545	1.60119	4.08808	2.97192	2.31304	1.83377	0.691261	4.50789	6.13322	2.7398	2.27057	1.5001	154.175	Positive	m+H	0
674	460.257	256.099	13.4323	16.3975	11.22	0.989973	0.436965	15.546	17.9493	14.2469	1.03395	0.30136	19.3272	17.3381	8.09118	1.13406	0.286639	15.8722	17.5544	2.04588	0.57547	0.225557	16.8515	16.1443	3.28753	0.417541	0.242543	19.8917	16.8818	2.25715	0.518814	0.427419	257.106	Positive	m+H	0
675	16.8742	142.002	20.395	31.3418	19.6325	15.5537	9.89905	23.1599	29.6946	21.7528	16.2428	0	26.613	23.5404	15.9266	13.7736	0	26.3316	23.4744	16.6747	19.485	4.46788	28.7853	21.4374	15.7698	10.0781	0	27.5069	35.5926	30.5483	0	3.17498	160.036	Positive	m+NH4	0
676	373.442	562.242	18.2376	22.503	18.7125	11.507	9.26878	22.2635	24.2056	14.8023	10.1832	6.21164	22.3046	24.6969	12.1344	8.66	3.97146	27.7698	22.8274	13.0357	5.29508	4.16586	32.3271	22.0887	11.6049	4.713	6.11518	21.4643	17.6205	10.6456	5.33721	5.32884	565.256	Positive	m+H	2
677	4.00963	79.0926	60.8782	89.4982	6.60988	31.0803	0	14.2509	86.2178	6.95529	22.9137	0	75.8347	9.16959	60.1419	18.4042	0	15.0026	65.221	51.4037	34.0681	0	95.6661	56.0262	3.55675	9.97536	0	8.90696	8.64991	118.838	11.2487	0	80.0999	Positive	m+H	0
678	477.226	406.257	19.807	22.5928	16.7884	11.8916	7.53696	17.8719	23.9672	19.0691	10.3998	5.84632	21.9255	21.9662	16.0204	10.1085	6.38956	22.0331	21.7505	14.5919	8.35761	6.07326	20.0921	19.2465	14.5387	6.92962	5.98819	21.4879	19.6642	11.0134	9.59123	6.82889	429.246	Positive	m+Na	0
679	35.4039	85.4924	4.23068	11.594	9.48959	3.46985	0.712706	5.22623	12.4929	7.93098	0.82207	0.322359	4.53788	7.38816	4.65423	0.941534	0.123538	15.8995	10.9173	3.60807	0.999526	0.156321	9.70094	7.85555	2.31934	0.36885	0.0332069	4.3173	17.2945	36.6156	0.435281	0.0852758	88.5064	Positive	m+H	2
680	213.435	188.137	30.8056	40.1042	34.6542	28.7686	23.7003	43.6303	48.7451	33.9632	25.0068	16.3495	39.5631	34.731	27.3059	15.0815	14.5017	44.9605	40.3729	30.3349	19.3591	13.1081	51.4966	44.2121	34.6981	12.8153	13.9947	41.3122	32.9172	28.377	12.6396	10.6412	189.144	Positive	m+H	0
681	105.416	329.062	25.1899	23.7147	15.2224	19.7804	16.5993	20.7644	12.083	8.06974	8.02482	7.68297	20.2374	18.5712	11.253	11.0094	6.01768	28.4151	20.7309	20.3024	15.5425	16.2265	7.26512	7.72894	7.03753	6.87709	3.21181	7.17905	20.123	9.69891	6.46274	5.96401	330.069	Positive	m+H	0
682	547.412	186.088	15.3782	15.9488	5.5789	0.210421	0.0362337	13.4666	17.7381	4.11474	0.0353984	0.0335664	17.2158	15.9682	1.0082	0.0687792	0	15.3275	15.8439	0.219435	0	0	15.7428	12.0672	0.742272	0	0	16.9984	8.46336	0.211436	0.0342745	0	187.095	Positive	m+H	0
683	296.551	418.188	7.49492	9.94722	7.51985	5.131	4.0449	5.65868	7.58648	10.0524	4.65284	2.71762	17.9686	12.1323	12.0365	7.8625	5.12738	13.587	13.4223	5.13023	2.56145	0.892395	8.44361	8.58967	5.4257	3.77693	1.99741	16.9913	19.0312	10.2516	9.58581	7.68018	442.18	Positive	m+Na	1
684	2.93319	79.8912	5.66618	5.79694	2.22633	0	0	0.408204	7.79719	4.08819	0	0	0.601036	7.45936	2.089	0	0	6.65892	4.95237	0	0	0	5.71448	0	3.565	0	0	5.17145	6.90301	6.2022	0	0	80.8985	Positive	m+H	0
685	164.46	216.163	19.1738	35.8837	17.2245	22.1265	11.0055	23.9	21.08	23.7708	9.77459	7.82486	27.4729	18.8717	20.208	10.203	6.70199	35.012	30.247	15.3708	10.7598	6.05738	26.2979	20.2749	19.2638	7.18857	7.67882	23.3958	23.1176	20.4003	11.1508	5.92122	217.17	Positive	m+H	0
686	149.675	600.276	21.4674	31.8978	17.3371	25.8533	18.4459	33.5602	12.6834	15.9547	17.9945	16.2484	31.2386	25.604	21.9944	28.8394	19.1682	24.9552	25.7292	24.1228	20.1346	20.2219	19.183	1.44207	1.95993	17.031	0.796193	1.86809	24.2893	1.73873	18.1631	19.0917	601.283	Positive	m+H	0
687	55.9335	361.19	16.3678	17.0824	13.7535	17.2011	12.6543	14.7237	10.7424	10.6675	12.1169	9.50738	18.3802	24.9809	17.0252	22.3507	11.2422	19.1004	13.8522	15.6185	15.333	13.3533	8.70471	16.4641	21.502	15.7809	9.58922	18.5764	19.5005	21.7883	11.8476	8.69674	362.198	Positive	m+H	0
688	225.291	473.25	11.3752	18.6058	11.9829	14.9842	9.50617	13.4106	8.17574	9.59165	8.31464	6.11013	15.6039	13.9719	12.0593	9.83231	9.19685	15.8288	15.4422	15.5545	7.81228	8.049	10.583	6.77801	8.47009	7.24971	4.19122	10.2034	14.3156	7.67851	10.6496	7.99534	474.258	Positive	m+H	0
689	538.718	117.511	42.8686	53.728	15.5158	0.0607828	0	43.9058	54.281	11.5009	0.0707079	0.0339449	51.6932	47.0369	2.38362	0.139232	0	49.0975	45.4807	0.380329	0.0360359	0	51.4611	39.3999	0.950934	0.0348308	0.0349262	47.0019	33.9988	0.244648	0.0347066	0	118.518	Positive	m+H	0
690	376.616	522.247	35.1291	41.9803	33.8999	25.0724	19.3949	44.2056	47.4097	33.5334	19.7107	12.2862	44.242	36.6301	24.7441	16.0305	10.0934	52.7772	42.9028	23.5062	13.0639	11.8031	50.1527	42.4951	24.2499	9.15078	12.4859	43.6149	29.9041	24.9678	15.7993	11.1891	523.254	Positive	m+H	0
691	252.603	290.102	8.05963	7.71827	7.33657	3.24707	2.41927	72.2736	138.694	95.6874	54.7936	27.8759	34.6155	31.7477	30.6683	14.2266	10.3272	9.34198	11.1317	3.98749	0.292671	1.05291	117.452	86.4906	48.8453	24.2448	16.8398	44.1036	36.6732	20.5802	18.9057	7.93371	291.11	Positive	m+H	0
692	334.164	556.763	15.8511	21.7771	16.0445	11.7155	4.04559	23.8033	24.8477	27.3493	11.8501	6.12413	23.8854	25.6075	16.2776	9.68297	5.2225	26.9968	26.86	9.35105	6.0269	3.32835	23.4803	22.0856	10.4566	6.40967	3.744	24.2775	25.2919	9.13471	10.0884	6.74717	558.774	Positive	m+H	1
693	547.324	97.9593	10.1369	10.327	4.41314	0.210421	0.0361766	9.44669	10.4138	4.59084	0.0707079	0	9.33418	11.2616	1.53441	0.0687792	0	11.2325	9.94813	0.344827	0	0.0645671	9.01315	8.23476	0.291803	0	0.0345151	9.00642	7.82207	0.18102	0.068549	0.0306371	99.9699	Positive	m+H	1
694	85.8989	187.224	8.18467	18.7647	12.3432	12.4736	4.28286	15.1165	18.2419	17.1794	9.94945	9.31993	4.59523	8.53229	3.31153	2.01387	1.22331	8.74087	20.6898	12.8862	7.47982	1.81872	16.1203	19.3945	15.809	6.92145	2.95386	4.93461	9.73616	8.97603	2.38741	1.27487	205.258	Positive	m+NH4	0
695	148.83	600.275	6.12771	11.2036	4.95619	9.14552	6.48957	9.49235	3.87136	4.808	5.85161	4.49187	10.8286	5.88682	6.7882	7.3018	5.12853	8.20395	9.7	6.82849	7.45446	6.05567	3.62897	1.00448	1.27125	5.55049	0.311224	0.55112	9.35679	0.969113	4.07353	7.88961	602.286	Positive	m+H	1
696	390.007	290.201	7.3574	22.3206	14.6651	3.98825	1.94933	35.3109	27.4776	30.8731	3.39443	2.43055	32.2454	25.0882	14.487	3.63441	1.30053	19.8119	18.6052	3.52248	1.47865	0.65181	43.3834	73.2962	32.5094	2.30627	10.0709	70.649	27.379	16.9083	2.75276	2.49781	291.208	Positive	m+H	0
697	36.4279	96.9874	2.14734	8.84673	7.28659	4.49784	0.748341	1.32201	4.58488	1.90509	0.89648	0.486731	2.46988	2.86624	5.10686	0.268048	0.43255	19.6583	3.50887	1.70289	0.745649	0.35077	2.99875	2.70913	2.04643	0.672335	0.231458	2.23926	10.0378	14.5125	0.602697	0.141213	98.998	Positive	m+H	1
698	159.408	429.262	15.6662	20.2971	15.896	17.2311	11.3715	9.65971	8.77028	7.79549	5.94795	5.18705	13.6271	10.9679	9.46676	6.93624	5.90818	21.614	16.8535	17.6976	13.6631	10.867	7.94608	7.26129	14.4449	3.84301	3.89213	18.3116	11.4538	11.711	11.0546	4.23002	430.269	Positive	m+H	0
699	186.562	354.104	4.75323	2.52419	4.17074	2.29948	5.69946	3.10692	5.03357	7.29324	3.21077	2.65347	8.66814	8.87972	11.4698	7.44785	8.28355	6.38156	2.34585	3.38857	3.72292	3.69044	3.08496	4.13123	3.41646	0.301483	0.829951	6.78291	9.93909	9.14507	7.61059	2.98362	355.111	Positive	m+H	0
700	291.477	472.157	8.12293	8.67848	8.94389	6.11916	2.91084	9.26847	9.11611	8.57111	2.41326	2.94864	10.8002	10.1139	8.2404	5.33173	3.20594	11.5062	10.3986	6.46335	0.691873	3.02576	11.7547	9.99124	5.93478	3.85435	2.29613	13.3955	9.42332	7.14159	4.01178	3.97933	474.168	Positive	m+H	1
701	178.472	264.15	8.70828	7.51445	7.59072	7.66205	8.12136	9.37851	9.18828	8.60475	6.4484	4.85531	10.6636	11.3442	8.24506	6.66505	4.78273	12.2368	9.21506	6.8734	6.01443	3.37296	9.03823	9.00393	10.2085	4.61312	3.79674	14.5133	10.5707	9.69328	7.14378	4.07435	265.157	Positive	m+H	0
702	123.386	336.14	2.67476	3.55121	4.37541	2.22521	2.58585	6.98218	10.2269	6.15205	5.3047	3.79231	3.42969	3.09657	3.59602	1.61443	1.94852	4.24514	4.99391	2.95766	2.04159	1.24328	8.79688	9.31617	8.28369	3.539	3.75013	4.63026	3.6126	3.30715	1.48079	1.30175	337.147	Positive	m+H	0
703	39.582	67.9684	6.15452	9.075	8.71003	4.94191	1.57465	8.68488	9.94044	8.12036	2.90418	1.5867	6.39857	8.22787	5.75143	2.48705	0.935097	11.9	9.00385	3.94243	2.33587	0.877539	8.0948	9.29962	4.74091	1.50032	0.624755	5.68947	10.8115	11.5285	1.38723	0.616887	68.9757	Positive	m+H	0
704	355.01	448.233	50.7706	51.4618	39.6974	33.9877	18.8856	45.9234	47.6874	56.1903	19.3777	12.9688	101.67	70.1109	63.9298	32.4532	21.7092	73.9505	67.2333	31.6346	15.4257	12.0653	47.0819	53.5519	32.3327	21.9835	13.9832	94.1767	99.2214	44.2338	36.9409	40.3747	471.222	Positive	m+Na	0
705	226.359	189.059	6.41373	7.22381	6.06824	2.67473	1.21322	11.8187	13.3172	7.5344	2.13808	0.953623	11.2968	11.4143	5.59318	1.87419	0.708677	8.08615	8.65251	3.32847	0.91314	0.518387	12.9673	11.5568	4.69459	0.524308	0.695759	11.6606	9.25355	3.57763	1.93409	0.866926	190.066	Positive	m+H	0
706	87.2699	187.779	9.06615	17.2358	10.8875	13.1871	3.16038	12.8481	17.2041	12.9543	3.26626	3.13582	7.83282	6.78929	3.60901	2.54285	0.999484	20.1673	15.7683	7.70073	4.92288	1.49146	16.65	10.2628	20.056	2.56188	3.87643	4.9974	8.13135	7.12776	2.22868	1.11113	188.786	Positive	m+H	0
707	376.619	274.206	77.925	97.3854	72.0502	39.484	27.0321	108.617	114.451	74.0238	31.4457	17.5144	111.876	98.3635	53.678	26.7448	13.4175	119.558	95.8116	42.9541	15.6999	14.1536	123.333	139.95	78.9337	14.6573	27.1343	156.655	77.9746	57.7664	18.8919	17.6968	275.214	Positive	m+H	0
708	347.571	273.28	74.2369	81.2596	44.6086	14.585	6.48491	68.7025	82.1655	48.8629	9.23583	4.22788	76.1929	72.9065	31.2186	8.89802	4.89543	103.156	70.5107	17.2523	4.80107	2.84397	99.0021	74.5965	19.4296	4.1699	2.77021	104.041	70.4044	18.9779	7.87439	4.15915	274.287	Positive	m+H	0
709	49.6997	290.087	24.1462	24.4019	20.3976	23.8316	19.8103	26.3792	31.4424	26.2874	9.68699	21.8633	23.5212	16.1304	21.9449	20.8916	16.8956	31.0268	27.0888	19.9835	20.79	14.0212	30.74	14.3983	22.6646	17.4698	10.3657	14.1492	27.2712	30.5205	10.8343	11.6651	291.094	Positive	m+H	0
710	317.147	535.746	10.8179	16.8106	13.8035	7.3124	2.92887	10.9218	16.8562	14.7867	7.0562	2.58845	15.4392	14.8813	8.79472	3.7104	1.34665	18.2964	15.4926	7.77144	4.54363	1.70692	15.6226	11.802	5.92976	4.27739	3.00627	16.1811	13.4532	5.66344	3.63041	2.38508	537.756	Positive	m+H	1
711	293.435	129.071	10.535	14.6904	7.84924	1.99056	0.412442	13.007	16.1416	7.23932	1.14981	0.506188	6.93292	9.40738	2.39405	0.634695	0.286886	17.347	17.6078	1.59807	0.17665	0.454295	17.7356	10.4314	2.01057	0.460464	0.351625	5.66802	7.09949	0.996709	0.238641	0.33901	130.078	Positive	m+H	0
712	55.9434	406.026	19.5916	23.1253	17.9031	16.3772	12.5896	24.6028	27.8807	24.6635	19.7005	12.1801	24.4312	19.2035	18.1906	12.0438	5.24048	25.4184	20.7844	15.6642	14.0425	9.81928	28.2684	16.6421	17.5392	14.7647	12.9071	20.6017	19.0462	18.1822	13.4005	8.78675	408.037	Positive	m+H	1
713	210.581	206.147	16.283	17.8246	16.2236	14.8192	9.8834	21.2395	25.658	17.4638	12.3891	8.33045	17.9383	19.3484	14.0455	8.76043	6.45464	22.9521	19.9583	15.6281	10.9518	6.18727	22.7413	18.9422	15.4969	7.74369	6.45418	18.0736	18.002	13.1649	9.0858	5.64143	208.158	Positive	m+H	1
714	331.2	180.132	8.96805	9.86829	7.46823	2.73365	0.314842	12.9449	11.6425	9.84654	1.7259	0.493353	12.6269	9.81163	5.40836	1.36426	0.354355	11.8634	9.89424	3.55842	0.956352	0.42161	11.1771	10.0721	3.74839	0.518564	0.653148	13.1771	9.19814	3.04546	1.34975	0.970138	204.124	Positive	m+Na	1
715	141.306	447.19	34.8625	35.7424	27.4954	22.5109	19.8263	38.349	29.377	38.6538	26.7825	18.2616	43.5685	30.8469	43.0825	32.8801	23.9509	34.54	32.871	24.4838	25.3943	17.5438	33.3291	31.3496	28.8703	21.0249	17.6849	46.181	46.3741	36.3293	36.8813	24.4899	448.197	Positive	m+H	0
716	331.194	180.131	270.978	267.74	175.719	34.4684	6.70634	361.555	305.573	251.205	27.6869	5.09647	349.601	267.086	143.268	22.1078	4.17063	323.755	290.121	53.7335	7.24511	2.79184	330.532	279.603	67.4496	5.89886	4.23376	332.876	248.223	58.366	11.0216	6.619	181.138	Positive	m+H	0
717	58.5478	307.998	45.0214	54.9628	44.5061	32.6267	26.5447	25.6775	55.7552	44.4409	29.3	23.81	39.1645	35.4089	31.5717	21.3771	10.7966	56.2851	52.2739	35.3956	34.7679	15.3515	66.548	44.7716	33.5459	23.4651	16.4715	41.2695	41.1807	40.153	20.9712	12.1366	309.005	Positive	m+H	0
718	210.668	386.199	21.5715	25.5166	21.6736	22.8647	23.3466	26.9569	32.5066	21.56	25.9578	21.3017	23.7396	22.2943	18.1566	15.7373	12.7101	29.3258	23.0839	25.2139	17.6149	15.212	30.9787	25.8126	21.7235	15.0105	12.4667	24.6966	18.5752	19.5924	15.296	12.8054	387.206	Positive	m+H	0
719	376.615	274.207	13.7762	19.4894	14.9547	8.94892	5.44835	21.6079	26.4703	13.7764	6.59389	3.04728	21.9349	20.1541	10.0774	4.66522	2.3046	24.1455	19.6583	8.14374	3.48554	2.49564	25.6017	29.2684	16.0989	3.13101	4.81649	31.9199	14.6	10.1831	3.96476	3.18788	276.217	Positive	m+H	1
720	252.548	290.103	1.21993	0.891012	1.30088	0.419114	0.558099	13.0316	23.7027	14.6195	9.47853	4.57877	6.27346	6.30473	5.53714	1.57804	1.7488	2.05118	1.52506	0.546852	0.217495	0.159441	21.3592	14.2042	7.93021	3.33287	2.23273	6.30371	5.39114	3.27941	3.63149	0.870277	292.114	Positive	m+H	1
721	258.236	354.173	10.2149	7.3881	11.5007	5.49479	5.75233	18.3373	19.1025	20.0043	10.8129	4.74823	21.5047	17.11	18.4331	8.75152	4.20959	14.2663	12.1106	7.4711	1.7069	1.93206	18.851	16.2801	10.8071	5.3662	4.10367	21.1625	20.9372	9.20421	9.29537	5.67253	355.18	Positive	m+H	0
722	427.109	316.214	11.0428	14.9933	7.35871	2.01571	0.582259	20.5645	15.9019	16.5096	1.93688	0.838718	13.527	12.2173	6.65448	1.8009	0.637696	12.9437	14.2427	4.14839	0.864163	0.160904	23.8148	12.5354	4.08123	1.11339	0.901914	12.9196	14.2185	3.32749	0.830329	0.86117	318.224	Positive	m+H	1
723	347.448	273.281	14.3328	15.6034	7.54629	2.51209	1.53035	13.2985	17.5677	9.58008	1.91967	0.446063	15.6622	14.5739	5.68773	1.54266	0.562313	19.3519	13.8668	2.76403	1.31387	0.290861	17.7506	13.7996	3.32974	0.906083	0.59283	20.0092	13.3897	3.72888	1.42361	0.413696	275.291	Positive	m+H	1
724	37.4948	68.9646	5.47991	10.6846	8.06019	3.46264	1.5328	5.20753	8.69435	7.30442	2.29722	1.16946	5.09002	6.3406	5.02119	2.10416	0.434677	10.8118	9.06901	4.80658	1.73648	0.375327	8.47608	7.83714	3.94733	1.08882	0.426763	4.51909	6.71026	14.9977	1.07163	0.39298	70.9753	Positive	m+H	1
725	350.008	317.303	59.075	53.3157	31.7096	11.2856	4.81332	48.389	53.8965	40.0385	7.18118	4.0819	54.3944	48.8609	22.6584	6.64138	3.26933	79.8107	48.3919	12.7983	3.55235	1.00185	60.4557	39.8922	14.2076	2.90696	1.51951	57.4564	39.087	10.7988	3.59295	2.97041	318.311	Positive	m+H	0
726	275.777	502.24	15.3613	17.4522	13.1627	10.1283	9.8624	2.62113	14.1633	5.03099	6.837	2.88637	10.0939	9.295	8.36545	6.07005	4.53737	24.8234	11.7165	13.9153	4.40782	6.89456	7.67985	11.1247	7.67261	2.7643	0.440976	13.4165	8.98716	8.2956	6.1499	3.01939	503.248	Positive	m+H	0
727	440.358	330.226	3.43601	9.17058	8.33833	2.01356	0.364284	12.8376	10.3896	12.1619	0.916906	0.201295	11.8542	8.48704	6.97549	0.623457	0.478409	8.77597	8.97119	2.84469	0.288159	0.0645124	12.9092	8.24399	3.99744	0.473763	0.242556	10.4764	11.5062	2.23117	0.242023	0.57959	331.234	Positive	m+H	0
728	235.047	158.074	26.892	17.7392	15.8444	4.82261	2.88592	7.68007	19.4752	12.681	4.25869	0.981976	26.3025	25.8807	4.83216	3.43249	0.827243	32.9421	22.029	5.43707	1.2755	0.601673	27.3549	23.3742	5.6564	0.967854	0.444486	28.4499	20.8377	7.834	1.76579	0.65332	159.081	Positive	m+H	0
729	376.616	562.239	137.271	180.46	144.847	98.3041	76.5139	162.861	211.597	140.097	81.4694	53.8106	179.32	176.823	107.148	72.3741	45.1347	221.861	179.216	97.8747	55.2974	44.3302	208.775	164.97	98.3814	48.5466	71.664	178.258	129.592	109.956	54.7686	51.4319	563.246	Positive	m+H	0
730	179.941	90.0503	3.72575	3.25999	3.2319	2.63956	2.02032	5.76345	5.63399	5.55482	2.21346	1.54281	6.10199	5.65752	4.1243	2.33705	0.744624	4.67685	3.94938	2.83064	1.75252	0.943615	5.89822	4.90028	3.13558	1.03398	1.06882	5.37758	5.93495	2.65216	1.99533	1.04963	91.0576	Positive	m+H	0
731	34.5501	120.067	28.7983	35.4638	26.4811	21.095	12.6113	32.0533	33.6823	31.2522	11.9775	8.72791	32.3001	29.8592	25.1618	17.2645	7.33281	49.3141	30.4128	25.8297	14.3268	6.04208	34.1026	21.7313	13.9592	8.47693	2.69939	20.9034	49.8377	28.0779	15.3304	7.15381	122.078	Positive	m+H	1
732	199.571	124.065	4.58321	5.54155	4.14705	1.39631	0.90608	7.36331	8.75131	5.1941	1.23385	0.504181	5.35006	5.40727	2.57367	0.276969	0.290379	5.94147	6.00227	2.02271	0.913583	0.354899	7.26441	4.8329	2.8032	0.378852	0.207695	4.69952	4.78523	2.23545	0.909247	0.123118	125.072	Positive	m+H	0
733	50.3474	261.12	41.9589	48.0537	31.0348	39.5954	29.7534	32.2981	41.5261	35.7477	34.0598	27.5126	43.6651	44.8239	39.6727	36.8502	28.6165	52.0309	38.1082	39.1042	34.0894	26.4872	33.2235	34.3872	29.3544	34.8468	22.6181	34.4475	48.3643	59.1695	33.2615	23.8002	284.109	Positive	m+Na	0
734	56.0762	406.027	82.8176	85.4254	65.5	58.6294	50.4413	104.194	103.898	92.941	74.8513	52.9492	103.42	72.4695	68.6736	54.213	34.2383	102.13	77.1937	60.4252	62.6493	40.0036	113.678	84.8264	66.4259	61.3983	54.8999	95.2863	81.3587	73.1097	56.6839	42.9095	407.034	Positive	m+H	0
735	454.663	442.329	25.0622	29.4114	22.2933	4.08426	1.3314	24.5902	30.0829	15.7189	1.97347	0.939518	28.029	26.5497	12.8633	3.46883	0.549929	27.5627	38.4106	6.12518	1.94784	0.290204	28.4025	21.8677	6.59144	1.56792	0.387362	24.0231	22.653	4.26379	1.96892	0.43393	443.337	Positive	m+H	0
736	40.6537	146.002	8.69753	216.585	189.628	133.69	80.3456	187.786	234.167	182.936	101.997	62.7555	157.861	172.464	139.456	93.3482	35.8314	194.416	199.726	125.085	79.2999	34.8901	196.989	192.855	125.436	58.6146	34.8422	121.984	187.793	175.333	51.7713	27.9782	147.009	Positive	m+H	0
737	39.9905	138.047	5.30882	7.03137	38.2747	3.50837	1.87935	7.00272	38.8429	27.0842	2.05913	1.10849	7.99902	5.04118	4.02978	2.63289	0.867248	19.39	25.1175	3.17737	1.83211	0.587498	6.44827	4.90329	2.95746	0.867298	0.59135	8.09189	25.3049	27.4432	1.25451	0.631924	139.055	Positive	m+H	0
738	331.149	180.132	38.6126	34.8483	23.0055	4.68523	0.664666	46.7934	42.1077	32.0043	4.00001	0.848794	49.7768	36.8881	19.531	2.60796	0.579853	44.0002	41.1136	6.94032	0.860132	0.316208	44.6108	39.3663	9.91882	0.691419	0.446891	47.8592	32.7907	7.35908	1.15128	1.03728	182.143	Positive	m+H	1
739	200.465	152.063	7.1422	9.70223	8.49751	4.11159	1.63094	14.5847	17.8371	9.44505	2.48536	0.848978	11.4897	11.364	5.36246	1.16091	0.980073	12.19	11.4797	5.89074	1.03993	0.665443	17.2705	12.3257	4.43994	0.921036	0.207695	9.32506	8.47388	3.49325	1.34889	0.338104	153.07	Positive	m+H	0
740	216.905	544.132	9.46926	12.8913	8.18708	5.75633	6.1246	10.2168	6.28613	6.74993	1.86946	4.313	10.9745	6.00536	7.83753	3.98974	3.44206	13.0317	10.1055	7.40576	5.69817	4.07032	4.0397	3.56849	2.04098	3.40698	1.15358	8.26365	10.3683	1.99752	5.43424	2.29344	545.139	Positive	m+H	0
741	311.756	294.28	10.3575	14.3497	5.18686	2.79046	0.537364	9.83373	15.9236	9.86426	1.28274	0.48626	13.9688	13.0504	2.6677	1.646	0.837888	16.7526	10.9914	1.99561	0.237794	0.540181	15.5108	7.80348	1.56766	0.662949	0.283505	18.333	8.03269	2.44732	0.704971	0.34417	295.288	Positive	m+H	0
742	384.709	440.147	13.1359	8.90677	5.05401	3.9224	2.05474	6.74428	4.76536	9.43749	0.458981	0.602936	30.1521	17.0094	18.5562	7.48274	5.87536	13.3952	12.1074	1.68229	2.67781	1.36892	3.94655	5.65821	3.52953	0.757588	1.07175	23.8668	27.173	9.84267	10.758	9.26216	441.154	Positive	m+H	0
743	230.848	292.107	11.7782	12.3405	9.33084	6.89713	7.86047	8.00486	12.3857	10.6196	4.43082	3.56363	8.25185	10.5713	7.76232	3.59916	2.5661	16.9705	11.0142	10.7996	3.38346	5.41588	9.97509	7.82836	6.72589	2.37013	2.81498	7.97436	9.25452	8.51829	4.79414	3.47306	293.114	Positive	m+H	0
744	333.845	556.763	80.6522	87.0542	79.4643	45.8721	28.8445	101.623	110.595	114.744	49.7437	25.1309	109.414	110.321	71.7227	50.5347	25.059	116.002	110.808	50.9379	29.3968	15.4699	105.686	95.11	49.52	35.0352	15.9607	113.969	106.573	42.4189	44.3315	31.1899	557.77	Positive	m+H	0
745	54.9037	229.996	41.7187	47.6035	35.3214	33.1256	25.5322	48.3403	57.1018	50.8138	35.5607	22.7356	50.9952	38.597	38.919	26.1005	15.7785	59.7273	42.1293	33.5458	30.5228	16.8327	64.6117	46.3067	35.6861	25.7793	20.3308	60.6418	52.2822	48.2671	24.9224	17.3741	231.003	Positive	m+H	0
746	128.088	186.116	17.0835	22.7878	17.7371	18.622	15.1764	21.2386	13.2722	14.4107	13.0571	11.1168	24.5945	23.905	21.7466	23.0224	16.316	21.4926	21.1631	18.772	15.2099	11.8608	15.8031	19.6403	22.8857	13.9147	13.2944	20.1566	28.3117	18.591	19.2405	16.5316	187.123	Positive	m+H	0
747	333.772	557.265	42.1492	50.6878	45.8735	28.2099	17.5282	61.6741	66.9091	68.7041	27.6194	15.2803	60.0915	63.1332	41.9055	29.7272	13.8161	67.1111	65.2141	27.937	16.0017	8.63969	63.7157	55.9174	29.3336	20.9181	12.7956	67.1183	64.9666	23.338	25.5819	16.4943	558.272	Positive	m+H	0
748	85.9091	188.874	0.806436	3.44877	10.1262	8.20984	1.48695	12.7177	22.3663	10.3098	5.35971	1.093	2.25366	7.33744	1.30522	1.36795	0.4188	8.74785	7.47677	7.19259	0.261025	1.03524	12.8511	11.6777	7.35483	4.27848	1.7344	7.82527	5.22495	5.20896	0.432039	0.893251	189.881	Positive	m+H	0
749	424.33	346.22	12.3975	15.722	7.80618	3.21862	1.58272	32.3487	19.7773	26.0131	4.24321	1.55128	31.2235	18.7226	14.9251	4.34925	2.48097	16.6876	18.1266	4.72718	1.15009	0.292771	36.7963	24.1659	10.2871	3.37521	1.71776	26.9825	28.2822	6.87638	1.88647	2.35645	347.228	Positive	m+H	0
750	308.937	901.502	45.004	54.1819	41.2626	35.1099	35.6405	48.1548	52.5449	60.4272	27.6504	17.3994	58.9743	60.9463	52.1709	32.202	29.6407	62.7061	50.1901	33.4293	33.8798	23.2314	44.9007	39.2549	31.6045	20.7656	15.1578	47.3124	51.9152	37.2988	40.043	22.8441	903.513	Positive	m+H	1
751	333.165	473.353	60.6529	59.0313	50.7272	29.4256	13.903	86.9175	73.6382	81.4653	33.0885	14.9097	87.2733	81.2053	47.0029	34.4754	15.0972	89.8447	78.8938	22.9593	16.2033	7.78142	77.2802	67.4623	33.0979	18.5115	10.0849	84.0496	78.4724	25.2008	24.693	19.805	474.361	Positive	m+H	0
752	385.28	402.194	31.0818	19.4051	14.6703	8.72478	4.18842	15.7014	9.70062	25.9639	2.42649	1.76785	83.5363	40.8365	52.1617	20.5717	13.4218	33.4412	27.9195	4.92975	5.65978	2.41635	8.39055	11.2456	8.135	3.20253	3.02698	57.7852	71.996	25.5776	26.246	23.4418	426.186	Positive	m+Na	1
753	35.4039	177.104	3.56039	6.78179	2.04099	2.93683	1.34472	6.12373	4.08232	5.07917	1.84065	1.63949	10.3417	8.31002	7.5885	8.67987	1.33627	5.04986	5.05396	3.39982	1.69034	0.594019	4.2712	12.8887	13.4809	2.17082	3.15962	11.2977	11.7629	15.0167	3.07183	2.4003	200.093	Positive	m+Na	0
754	187.976	542.307	17.2771	22.231	10.425	10.6916	8.51968	20.7915	7.21154	9.73545	8.42599	6.87329	13.3308	10.4629	11.002	11.9985	8.34241	16.8878	17.3238	12.182	11.4268	8.69007	12.9802	3.18854	3.16176	7.17599	1.14203	3.71002	11.1074	1.15949	10.5035	8.3658	543.314	Positive	m+H	0
755	407.962	220.126	23.526	31.2096	14.5517	1.81974	0.546091	26.6042	41.2286	16.2602	1.02155	0.267862	30.7895	41.8204	6.92399	0.707989	0.127359	38.5712	23.866	3.16405	0.430223	0.03227	28.6771	26.2245	2.72942	0.415584	0.5199	31.4596	26.1731	3.08945	0.276431	0.215661	221.134	Positive	m+H	0
756	61.1585	201.059	3.76927	4.78532	5.4845	4.83313	2.931	6.26605	6.51427	4.89996	3.44591	2.98712	5.69389	4.71902	4.65411	3.19839	1.74357	7.17413	5.92922	3.54907	3.72612	1.4651	7.08641	5.19687	4.92355	2.629	1.51008	4.74547	4.87496	5.48211	1.71601	1.09946	202.066	Positive	m+H	0
757	538.766	83.9543	90.3954	134.128	64.2146	3.56367	0.329635	104.933	135.71	57.0767	1.10904	0.678897	116.905	134.962	22.8045	0.974626	0.12774	124.829	136.83	6.93067	0.324323	0.228379	124.208	109	10.7187	0.0348308	0.174631	123.241	103.67	5.03893	0.173533	0.278954	84.9615	Positive	m+H	0
758	376.609	562.239	41.0699	53.0538	39.9451	28.6556	21.483	45.6435	60.9358	36.5761	19.6077	14.0475	55.8568	50.9983	30.5578	22.8704	13.1649	63.2246	53.9674	30.4417	15.7286	12.6198	60.106	43.0544	29.9208	14.546	19.4901	52.3068	39.7051	31.9451	17.9926	16.2765	564.25	Positive	m+H	1
759	422.271	97.983	11.1999	15.35	7.23519	0.797443	0.0738659	10.6722	20.6275	7.84842	0.178914	0.134111	21.6969	11.4281	3.83463	0.245803	0.22633	17.6043	13.0489	1.21124	0.144173	0.0644482	13.3438	16.9621	1.10337	0.317547	0.140729	15.0843	10.8597	0.612207	0.0350948	0.18659	98.9903	Positive	m+H	0
760	234.027	313.142	7.48671	12.1152	11.5784	7.55785	6.41986	19.9589	31.7819	23.2406	14.9496	13.163	9.08091	9.98053	8.59555	6.02619	4.03523	14.3732	11.1026	10.3739	5.53121	3.04103	32.0357	19.8026	11.7325	6.86342	3.97107	10.9667	11.3104	6.84554	4.00797	2.74604	314.149	Positive	m+H	0
761	55.425	211.015	6.01649	8.02448	5.59397	3.02211	2.24549	6.61132	7.86777	5.8659	2.91653	1.69291	4.74646	4.07834	4.39285	1.25246	0.629226	10.5392	5.90586	3.42247	3.18567	0.719306	10.0107	6.27529	3.84618	1.9545	0.884238	7.76056	6.67359	5.05319	1.84626	0.922124	212.022	Positive	m+H	0
762	37.75	331.133	5.33401	4.85561	4.60401	6.06095	6.00551	8.46623	5.58108	7.12133	2.99567	4.01758	11.702	5.61598	7.72939	6.05285	4.81359	11.9726	4.4852	4.58128	3.31701	2.51099	5.98787	4.26897	13.1726	2.81528	1.49437	8.83333	14.2095	16.9562	5.2073	2.72314	332.14	Positive	m+H	0
763	252.512	244.1	4.18345	2.9967	2.97076	0.528439	0.442529	30.678	60.154	40.431	15.6816	5.93175	16.4102	12.8295	12.7564	2.19026	1.17734	4.47078	4.29991	1.73762	0.0932122	0.415843	47.7037	38.0017	17.0728	3.03296	1.52194	17.5394	11.6031	5.32065	3.72075	1.93535	245.107	Positive	m+H	0
764	62.2009	279.132	2.76687	3.88243	3.00469	2.29782	3.44969	3.73164	3.1545	2.94052	3.20004	1.59303	14.6168	14.1344	10.1362	16.4101	8.91368	4.57012	2.74393	2.98155	2.71573	1.80525	2.74267	21.0521	29.5947	9.17259	11.6314	27.1087	24.3919	7.02891	13.1965	7.39229	280.139	Positive	m+H	0
765	35.3975	99.5117	2.82846	6.71135	7.02854	3.09671	1.45262	4.60815	7.53732	5.97963	1.23094	0.517039	3.35981	5.22553	2.77876	0.633538	0.123043	10.3724	7.353	2.01552	1.16153	0.155974	6.53988	5.50282	2.0418	0.367051	0.0996206	3.86835	7.65957	11.4468	0.400709	0.0568505	100.519	Positive	m+H	0
766	454.689	398.306	21.6625	24.5402	15.6086	3.07058	0.776651	21.7796	23.5554	14.1916	1.92169	1.27506	24.644	19.9409	10.9149	1.6779	0.582278	21.8052	31.5326	5.63067	2.1193	0.354694	22.4167	21.0891	5.84011	1.3361	0.493006	23.906	19.6345	3.98795	0.700311	0.898855	399.314	Positive	m+H	0
767	35.4003	108.018	24.9505	49.131	37.7108	19.3214	6.15894	33.116	48.6637	33.3581	10.9019	5.89909	27.6851	33.6424	24.3397	8.64827	1.32855	51.8644	45.8393	19.5048	10.4091	2.85308	50.376	34.6685	18.3227	4.18497	1.74662	25.1745	41.1661	33.3762	3.49928	0.893059	109.025	Positive	m+H	0
768	35.2174	322.063	5.48323	9.17462	11.4381	10.0363	9.42985	6.82816	8.41352	7.61382	7.06053	6.00574	4.5891	7.26588	5.87359	5.905	2.67062	11.2159	12.2928	8.70749	8.57123	3.46661	9.34197	4.61975	2.40465	4.82986	2.54924	3.21079	7.1173	10.5608	5.73127	2.77703	323.07	Positive	m+H	0
769	37.5223	181.087	27.0583	26.0256	19.5982	13.5259	7.86559	22.3528	24.6894	24.3863	12.3831	4.99858	38.2778	32.7761	26.0477	19.7826	7.57711	43.1385	22.6928	13.6915	10.1666	4.17833	20.2432	21.7506	23.9734	10.7769	4.95623	37.8959	38.0555	33.0221	15.4641	6.75299	182.094	Positive	m+H	0
770	426.647	316.211	52.0484	59.758	38.9488	9.49924	3.17325	95.7691	69.1003	68.7763	10.4373	4.36364	64.4569	48.0703	29.7114	8.25574	2.32225	61.9623	69.8456	17.8945	3.31263	1.01204	117.029	58.9334	18.6181	4.34898	3.60765	59.0599	63.1768	14.7899	3.57036	3.09272	317.219	Positive	m+H	0
771	515.973	310.13	28.488	131.276	109.002	41.1914	18.1269	27.645	132.694	103.457	31.0436	17.6425	109.529	125.293	82.2838	30.1696	9.79026	119.194	115.072	51.0945	17.9741	5.74791	122.434	108.926	58.8897	16.6484	13.1126	118.277	111.245	41.0047	19.8333	12.5379	311.137	Positive	m+H	0
772	157.6	562.311	2.02134	4.16872	0.866362	1.09077	1.58314	1.54467	0.638394	0.759903	0.173035	0.619393	4.42805	5.61228	1.65552	3.21882	0.887083	1.55032	2.36668	2.43047	1.1479	1.65771	1.04373	19.0288	24.0467	0.712686	13.6728	18.8209	1.98424	15.794	0.727509	0.104772	563.318	Positive	m+H	0
773	70.1263	276.125	6.11658	6.67525	5.25339	4.18187	4.74403	9.33224	10.9181	9.4512	5.54424	3.94523	14.9863	15.0974	11.9195	13.0723	8.47469	7.43687	6.93769	5.84822	3.25996	2.83858	13.2769	18.2495	25.909	7.28978	13.6052	20.426	21.2605	21.2963	10.198	7.65977	277.133	Positive	m+H	0
774	210.28	160.141	5.20827	6.07269	5.38553	4.16059	2.54958	6.6359	6.9022	5.35398	3.24736	2.3171	6.1072	5.38822	4.12005	3.20556	1.33968	7.18711	5.92475	5.16705	2.66506	1.66187	7.54544	5.63428	4.64457	2.40963	1.55675	6.0239	5.51504	4.34621	2.31128	1.34011	161.148	Positive	m+H	0
775	36.2536	108.52	2.79943	5.20362	5.09595	2.3059	0.963367	3.96747	5.16477	2.97274	0.906522	0.582918	3.20862	4.20523	2.42397	0.779541	0.0926893	6.53442	5.03121	2.63724	1.20269	0.250113	4.96144	3.89614	2.22052	0.504251	0.145747	2.93721	4.14132	5.3785	0.167416	0.112971	109.527	Positive	m+H	0
776	291.649	472.158	35.4745	44.6525	35.9507	27.0704	19.05	46.5371	55.8927	36.4148	27.519	19.5395	48.6384	45.3277	31.0105	21.7935	14.7333	48.5338	48.6007	28.2669	20.3346	13.7114	55.9198	43.0188	29.7323	15.9506	12.844	54.1421	41.5113	30.1383	16.7497	16.6491	473.165	Positive	m+H	0
777	537.702	297.046	6.42189	8.27803	5.75383	0.891781	0.289185	8.15811	9.9878	5.23246	0.367361	0.201356	7.80549	9.95724	2.6124	0.137558	0.0638698	10.5409	9.00735	1.31543	0.24933	0.0966925	9.13572	7.7679	2.56784	0.137653	0.0345067	9.15333	7.63282	1.14555	0.274318	0.122489	298.054	Positive	m+H	0
778	53.5473	119.729	10.5092	4.88926	5.44634	3.01124	1.57704	7.54634	2.41902	6.1479	1.90722	1.64477	8.43479	12.9265	11.8727	1.87737	1.31441	13.0498	4.30152	3.93343	2.60844	0.873186	3.46987	7.31962	6.43881	2.07359	1.0472	12.5029	14.6236	10.9373	0.94201	1.66855	120.737	Positive	m+H	0
779	53.5644	166.518	6.2562	5.09249	6.34405	0.793449	0.43846	6.03295	0.81943	1.71082	1.03379	0.527777	15.9196	9.49187	0.683335	0.972975	0.328256	10.3399	6.27536	0.553791	0.757024	0.806581	1.89033	8.34737	2.64791	1.03181	0.909608	7.70099	5.52559	3.44517	0.536526	1.06436	167.525	Positive	m+H	0
780	36.4314	124.989	22.6058	41.0859	37.7462	33.8396	24.6018	28.1492	43.6031	32.3455	23.2358	20.9676	19.8457	28.4581	27.8575	21.8655	8.68181	40.2896	40.4882	35.4101	26.3639	14.5015	44.4489	33.7951	28.2613	16.6467	11.9905	23.127	30.1109	34.9053	13.0391	10.3896	125.996	Positive	m+H	0
781	14.7861	140.003	300.605	378.427	244.53	211.263	156.737	284.755	363.593	256.222	235.029	113.155	339.056	312.196	229.13	193.834	67.3861	435.958	276.002	212.742	257.117	78.0332	364.674	253.033	213.351	160.751	66.8438	348.569	389.18	357.339	156.522	57.0513	141.01	Positive	m+H	0
782	37.5356	218.136	12.1561	17.3334	10.9031	6.62116	8.47594	15.5186	14.3265	10.9917	4.54411	4.96782	29.3807	24.7573	10.9871	5.9358	6.73973	16.1179	13.3133	9.81985	9.21948	5.03475	10.5339	7.05376	24.4209	7.40732	6.25947	8.62035	31.0641	13.3424	13.0414	5.78698	219.144	Positive	m+H	0
783	426.446	276.222	12.9954	17.2193	10.0355	1.36724	0.0727824	27.4957	18.1566	15.9034	1.55435	0.739198	17.8812	14.3701	6.82494	1.66237	0.255079	17.6995	17.8721	3.07404	0.792149	0.193307	31.0124	17.5342	3.96275	0.347933	0.450957	23.5089	16.9729	2.33123	0.34597	0.428694	277.229	Positive	m+H	0
784	385.294	402.193	141.366	85.2873	65.2641	38.6962	20.5249	73.8977	46.1867	122.833	14.3164	5.65113	371.148	192.625	231.552	92.8415	63.8652	159.223	122.888	25.7051	25.4533	10.1464	36.0592	56.649	38.5062	16.3944	13.1909	261.566	325.18	121.459	114.461	105.028	425.182	Positive	m+Na	0
785	36.4921	114.078	269.288	3.77032	144.007	95.3318	59.8644	244.979	159.744	166.498	60.2876	39.5811	500.593	411.167	304.35	223.583	67.3364	227.474	169.127	84.4988	63.7849	30.1151	168.014	364.607	345.272	81.3733	74.7462	648.562	4.39909	424.4	132.365	51.1298	132.112	Positive	m+NH4	0
786	118.305	318.15	15.9782	19.6894	13.0527	13.0574	12.2419	21.125	20.541	13.0536	13.9436	10.1214	19.5131	18.1515	15.9516	12.2049	9.48338	22.2207	18.182	13.594	11.2242	7.11724	21.0535	20.8822	18.6256	12.5455	10.4479	22.3455	24.9857	17.4628	11.9543	6.90398	319.158	Positive	m+H	0
787	56.3429	184.173	7.63409	24.1179	5.40606	5.65859	5.11178	19.4224	10.2827	11.4579	11.098	8.7558	38.1701	33.9576	25.282	33.1838	8.25207	17.3041	14.847	4.83931	4.64812	4.20435	13.5084	32.9196	39.0307	16.8521	7.89597	27.3604	37.284	29.7615	17.1642	16.5933	185.18	Positive	m+H	0
788	36.4314	61.9702	65.1128	110.239	101.686	75.4449	44.1986	72.4215	110.38	88.1754	39.541	37.2966	56.7474	74.3937	70.1826	42.5798	12.4481	125.87	116.139	74.4864	48.7493	21.3724	108.216	92.3869	66.2412	27.983	16.8449	57.9466	90.3559	167.244	24.8982	13.5616	84.9594	Positive	m+Na	0
789	44.0894	327.121	3.91916	5.29781	3.75336	5.84251	4.43942	5.0688	5.40846	4.35726	5.7788	4.27967	5.99193	5.3084	2.57415	4.46262	3.0007	2.92911	5.80026	6.00415	4.2556	3.76736	4.86006	5.3166	2.41848	2.8582	2.47423	13.2267	3.78045	6.03546	4.72815	1.92128	328.129	Positive	m+H	0
790	291.259	432.166	17.847	22.927	16.735	13.0424	9.61377	26.335	27.6369	18.6195	12.8076	9.33536	27.4086	24.9371	17.4104	10.9725	7.53154	28.1929	25.8347	14.893	1.55671	6.89557	33.0178	24.811	16.1486	6.8999	6.93381	28.958	23.1884	16.4344	9.15693	8.23802	433.174	Positive	m+H	0
791	34.3336	117.507	22.5302	73.0844	63.3863	33.6834	16.2536	36.6568	63.3622	55.4698	20.299	12.3862	35.2462	51.3639	40.6545	17.946	3.57101	79.8313	61.0023	31.2142	21.0439	9.33136	59.0671	46.6662	29.1216	6.25172	3.04653	38.01	62.1621	65.3688	5.60389	1.6544	118.515	Positive	m+H	0
792	239.638	329.266	5.70986	9.75361	7.70187	4.90176	2.95746	11.9481	12.0724	8.91474	4.13703	2.89497	11.9	9.17953	6.42744	3.92676	1.5069	11.9111	9.37691	5.88599	1.37427	1.43284	13.5135	9.08565	4.17719	3.21141	1.29492	6.94155	9.53377	5.60824	2.4899	1.71009	330.273	Positive	m+H	0
793	292.108	256.145	23.1119	25.8587	21.3875	11.418	5.89441	31.3219	32.0501	21.5222	10.24	7.30495	30.3332	27.1492	16.5312	8.00323	5.51655	31.6046	27.7208	15.2045	6.51148	4.18103	33.3836	26.9935	13.9284	5.33641	2.81393	33.2802	22.0039	14.1328	6.91098	5.26933	257.152	Positive	m+H	0

## Sheet: S2-Diferential signals 200 hits
id	rt	m/z	Nm 1	Nm 2	Nm 3	Nm 4	Nm 5	Nm+L 1	Nm+L 2	Nm+L 3	Nm+L 4	Nm+L 5	Nm+S 1	Nm+S 2	Nm+S 3	Nm+S 4	Nm+S 5	Fm 1	Fm 2	Fm 3	Fm 4	Fm 5	Fm+L 1	Fm+L 2	Fm+L 3	Fm+L 4	Fm+L 5	Fm+S 1	Fm+S 2	Fm+S 3	Fm+S 4	Fm+S 5	FormerY	ESI	ARule	nC13
1	44.3814	336.059	11.4933	13.1087	9.2522	10.3002	10.7815	5.71447	8.39364	6.04575	5.83252	4.54553	7.78317	6.66374	4.83388	5.34721	1.84571	5.78863	8.82434	5.87365	8.95183	3.69152	5.35731	4.49112	6.77299	5.58246	1.34905	4.86141	6.20112	8.10434	5.70398	2.3086	337.066	Positive	m+H	0
1	275.246	402.19	1.26984	1.50776	1.94157	1.09712	1.46332	1.95579	1.90629	1.34099	1.32703	NaN	2.94874	1.10926	1.40248	0.83002	0.67291	108.147	105.161	43.9551	28.7218	40.7236	97.0333	71.1809	50.9167	49.1296	46.7112	79.3301	64.5925	40.7685	37.6026	25.843	401.183	Negative	m-H	0
2	41.5659	275.153	6.13619	5.46567	4.36628	4.63689	4.10083	6.13032	4.61224	2.20972	3.04207	1.59528	18.2192	15.0098	14.1676	15.2604	8.06344	0.689647	3.54942	3.08119	3.50028	2.14516	3.13974	27.839	33.9922	6.74977	10.7621	52.1176	23.7091	28.1383	12.7959	6.08839	276.16	Positive	m+H	0
2	275.178	402.191	0.42913	0.646182	0.412225	0	0.285526	0.157725	0.429408	0.836198	0.132085	NaN	0.419864	0	0.866282	0.138337	0.192272	24.5254	24.3694	7.60316	7.28666	8.27461	21.2714	15.1288	11.3375	11.9729	10.3391	16.3875	15.5968	8.83501	8.48136	5.81897	402.187	Negative	m-H	1
3	40.8254	232.154	4.92292	6.11727	4.63814	4.37913	3.67377	5.73289	3.86008	4.21825	2.1467	1.94311	13.8951	12.6206	13.0406	10.2117	5.51741	1.25291	4.2785	3.31715	2.65889	2.20506	4.37438	13.0852	12.2075	6.24124	3.51971	15.5797	15.0232	20.326	8.65593	3.67432	233.162	Positive	m+H	0
4	44.1	316.184	7.87066	7.53018	5.36197	4.9894	5.41852	8.67093	3.94246	5.4627	3.23168	3.52724	15.7238	16.2315	11.8921	16.1291	7.53583	3.22697	3.85951	5.44418	4.09951	3.44197	4.65388	9.65987	14.4928	6.34486	6.0166	7.65977	19.4661	12.8204	5.44767	7.04927	317.192	Positive	m+H	0
5	41.6687	243.14	4.3375	4.88479	3.18564	3.28218	2.56845	4.3984	2.07755	3.16605	1.79833	1.72878	13.3589	11.5003	11.1078	11.6279	5.77663	1.18313	2.69942	2.69943	2.52257	1.2865	2.58022	24.4034	36.2151	4.54554	10.0585	37.7379	16.1056	19.8727	6.8129	4.74473	246.154	Positive	m+H	2
5	150.877	322.155	1.71669	2.06675	3.5015	2.10128	2.15348	3.99408	4.82925	7.41809	6.73276	NaN	3.37677	2.88102	7.14953	3.94111	4.36611	4.1382	5.21559	4.19618	3.62453	1.75482	8.35356	7.40503	8.73321	7.10438	5.89883	7.94501	4.49288	6.22585	5.51265	2.61961	321.148	Negative	m-H	0
6	42.707	352.037	10.5898	9.83921	8.5423	7.45371	7.71163	4.62625	4.04198	4.25636	1.59835	4.03832	3.88223	5.13761	3.96399	2.95801	2.26333	5.90699	8.70276	5.75208	5.60772	3.87953	5.23247	4.69672	4.22272	2.20635	1.35179	5.55183	5.42654	4.64677	2.91517	1.32015	353.045	Positive	m+H	0
6	295.459	836.364	2.79116	4.08318	6.1841	7.13694	11.1947	3.9305	3.87931	5.37358	4.40577	NaN	18.6319	12.9267	21.0107	20.0324	18.6873	15.1441	16.8754	10.967	8.3131	5.13763	4.08878	6.34989	6.91881	10.7635	0.547227	20.5663	38.8444	20.681	31.4217	12.7028	835.356	Negative	m-H	0
7	64.8049	267.109	11.3103	14.696	7.82224	7.87844	8.05603	2.05897	10.5018	1.40015	3.65782	1.64469	1.21309	2.78999	1.56955	1.27193	0.47444	8.23349	4.99154	7.42405	6.842	4.07968	5.27304	3.46896	2.06178	2.09849	1.54863	1.82367	3.64761	1.4307	1.57606	0.86491	270.123	Positive	m+H	2
7	216.916	407.176	1.46	1.16661	1.0151	0.530363	0.879317	7.46756	7.94092	8.04091	4.74689	NaN	0.858866	0.91122	0.430904	0.618972	0.452863	1.53585	2.13318	2.57334	1.38912	0.882043	5.11629	4.62031	2.23169	0.939357	0.770508	0.430287	0.475273	0.684625	0.486762	0.4656	406.168	Negative	m-H	0
9	80.6496	345.198	26.0407	27.8606	17.3488	19.3298	17.8351	21.602	10.2898	10.4506	12.9277	10.8064	38.5142	36.3832	30.3596	36.5019	22.8735	18.1004	16.6328	16.4527	14.8186	14.3843	11.1984	23.772	34.1115	14.9971	17.4044	23.6174	33.1776	39.2027	22.7807	18.9618	346.206	Positive	m+H	0
10	45.0142	200.131	11.0412	14.7807	11.0991	9.28293	8.6726	16.2642	9.32559	11.1589	8.39345	6.05321	30.5576	27.6687	22.3627	27.1505	15.4594	6.37372	11.3678	8.26431	7.76711	5.51371	10.1608	28.595	34.7241	15.4062	15.8274	31.927	37.2235	5.95587	17.1265	14.887	201.138	Positive	m+H	0
11	44.1027	177.102	3.54999	4.41341	2.06422	3.3152	2.6377	5.0345	3.28909	2.52195	1.83272	1.41726	12.2959	11.23	8.34776	8.97254	4.59461	1.84833	2.38247	2.95598	1.61833	1.85649	2.74589	12.3384	13.628	4.33926	6.5276	13.9826	15.2788	14.2678	4.85574	4.16868	197.143	Positive	m+NH4	2
12	167.324	688.219	2.16211	7.95649	7.84329	4.42503	4.00528	19.0715	17.2551	26.0529	23.0554	NaN	16.5892	12.016	20.8125	16.1786	21.3487	6.69496	11.5599	8.28994	7.93006	3.86968	31.2963	13.2653	10.4002	20.9102	6.95047	18.6769	23.9222	12.1214	14.2424	11.9381	687.212	Negative	m-H	0
13	44.0916	261.145	10.706	12.159	8.37757	7.46311	5.00696	8.48099	3.5307	3.60849	3.27194	0.837398	7.53016	6.75837	6.36216	5.63191	3.11511	6.14503	7.74177	6.5717	4.18515	3.90264	4.39958	2.59191	2.39901	2.05957	1.42821	2.57613	12.1728	5.63813	3.54788	1.81496	262.152	Positive	m+H	0
14	45.9085	473.281	33.8433	40.7369	20.5991	28.9606	26.0166	26.412	11.8682	8.90619	12.2675	10.6708	25.6433	28.9529	18.7941	29.4301	14.8027	22.4495	24.8992	23.8498	19.7119	19.6806	13.9403	4.26552	4.53193	14.7432	2.08417	2.37116	23.806	6.29505	10.8952	9.47862	474.288	Positive	m+H	0
15	251.595	290.092	1.02826	0.714687	0.945702	0.480158	0.618919	12.3677	20.6948	22.4649	13.8014	NaN	6.80023	4.27826	8.38013	6.07229	8.33091	4.60589	4.0993	1.36563	0.819659	0.22441	21.0739	16.8382	15.4816	15.0623	8.62909	6.9679	9.23309	5.86282	8.68007	4.21414	289.085	Negative	m-H	0
15	189.726	688.311	4.99591	2.81508	4.24018	4.85362	4.722	30.2221	34.6562	64.0084	30.8953	29.7054	50.3212	32.2623	66.7095	41.6528	51.8855	18.4046	19.8666	5.51315	10.3957	2.77224	65.2987	27.7741	24.633	34.9816	13.423	68.2821	73.975	33.5491	83.7887	44.2888	690.322	Positive	m+H	1
16	182.421	222.128	2.06815	3.25498	3.89276	3.44228	2.66374	4.32316	4.35866	4.1916	3.4909	NaN	3.59226	3.04665	3.22717	2.50603	2.67714	3.56377	3.99939	6.03396	3.30393	3.18227	5.68325	6.03876	5.73766	3.42418	3.29847	3.72085	3.11995	3.92297	2.03173	1.35008	221.12	Negative	m-H	0
16	217.346	407.178	0.26751	2.48407	1.38092	2.48141	1.03598	26.7325	31.7241	20.9	9.48063	9.63258	0.421112	0.856465	0.858917	0.763067	0.56955	2.34806	3.8674	4.95656	2.37297	1.36899	15.8844	11.4504	3.08884	2.31996	1.76695	1.31822	0.566355	2.11628	0.442806	0.677514	408.186	Positive	m+H	0
18	35.4285	344.224	2.93367	3.38722	1.80134	1.28812	1.51938	2.78457	1.75707	3.03413	1.68705	0.4838	9.70262	10.171	10.5413	2.64968	2.74872	0.121396	2.57815	1.54829	0.577864	0.37517	2.95126	9.93323	16.2113	4.4597	2.78717	10.9576	18.9976	12.3415	4.97676	2.35258	345.231	Positive	m+H	0
19	215.609	405.16	15.0802	12.8095	10.5259	17.738	11.1426	6.84478	5.63056	3.44916	8.22947	NaN	1.34063	5.0677	10.3533	4.00914	2.5558	17.9523	24.1559	20.3953	14.881	10.4257	6.41576	2.54466	3.5025	2.37921	0.906486	3.38266	3.7447	4.11795	1.72249	2.09426	404.153	Negative	m-H	0
20	353.974	448.232	61.5689	51.9599	48.3539	37.9218	39.0365	50.7514	44.5974	63.9674	20.7779	NaN	119.107	77.8351	113.701	60.984	66.2684	81.1839	92.7903	66.2467	46.5927	31.9383	42.8471	46.4226	44.0428	45.1598	19.2278	97.2364	153.413	80.0799	97.7059	61.7242	493.23	Negative	m+FA-H	0
21	44.1376	236.653	18.0682	22.9612	11.39	10.2513	7.45836	11.4706	7.43783	2.68719	3.90679	4.11684	8.94046	10.3618	5.69789	6.57972	2.53787	9.72001	10.5418	8.93465	8.68022	4.78375	6.19942	0.383535	0.194741	1.52347	0.199655	0.634155	6.42316	0.539948	1.97631	1.26371	237.66	Positive	m+H	0
22	59.4805	230.178	49.6596	58.9907	30.3522	36.0179	25.7294	12.8531	11.337	7.75265	8.08798	4.8569	23.9354	24.2706	12.6117	15.7945	5.48707	38.6818	23.3461	30.8736	24.6474	18.2059	12.1168	41.1527	18.2308	6.50373	8.56702	33.0022	20.9663	66.3579	13.2058	5.54401	231.185	Positive	m+H	0
23	280.781	612.204	4.50538	3.68955	4.73606	3.78076	3.11798	5.17061	1.1098	3.37212	2.89627	3.34346	12.1688	8.42401	10.522	6.8082	7.64707	5.2525	0.738522	2.88438	0.810038	1.43724	2.19381	4.47487	4.67062	2.53495	1.92333	15.2403	14.8146	6.51315	9.57581	7.39446	613.211	Positive	m+H	0
24	123.886	292.155	5.42223	7.0892	11.4428	12.3265	9.41623	21.432	14.4732	22.1437	14.4132	9.27977	23.5584	16.9273	24.1831	16.3756	13.2412	35.0357	33.7533	16.3612	13.1106	4.5451	29.5193	15.1509	13.1807	20.3412	11.2719	33.5883	26.9481	20.2549	30.4016	18.1496	293.162	Positive	m+H	0
24	184.567	708.183	0.690707	0.395334	0.418064	0.724232	2.44562	0.651136	3.36901	7.70401	4.72012	NaN	10.1344	6.18748	20.7306	13.8996	8.23641	1.29219	1.50663	0.35631	1.88644	3.53604	1.01611	10.9816	0.653027	0.238247	0.123989	5.65574	16.9772	9.53561	9.67813	2.7538	707.175	Negative	m-H	0
25	167.583	442.08	7.0845	7.64932	7.25954	5.2555	5.30596	14.5285	14.027	14.4	13.4968	NaN	12.5157	9.94251	13.9776	11.2321	9.19333	10.1839	11.5495	8.06045	6.95262	4.18463	17.795	10.7574	8.57811	13.3155	6.72359	15.0005	14.226	10.4594	10.6529	8.3072	441.073	Negative	m-H	0
26	114.128	306.18	0.949216	1.78478	2.05915	1.98036	1.04982	9.46369	7.35784	6.45727	4.04534	3.8751	4.06545	3.38652	4.65346	2.67238	2.27182	5.82894	5.7714	3.65774	1.54618	0.835653	16.0126	15.0593	14.7084	2.92436	7.56864	13.0971	4.7422	5.81741	1.72977	1.34818	308.19	Positive	m+H	1
26	184.522	354.097	6.54755	4.92232	8.44362	3.57943	6.1907	4.39662	8.27158	12.7641	8.34166	NaN	15.4855	12.4045	22.2949	15.5643	13.3348	8.57897	5.81966	6.81107	6.88614	6.30535	5.77602	7.9191	6.55826	2.81649	1.5056	10.9403	21.0677	13.9061	15.0782	2.68928	354.093	Negative	m-H	1
27	58.8699	386.269	1.79571	3.903	3.66125	3.09667	2.52057	3.92659	1.35431	2.68946	1.9454	1.43102	6.75414	7.62703	9.33345	10.7271	4.53441	3.51717	2.27561	1.27809	1.49481	1.41722	3.26296	6.8858	11.0462	5.59439	4.33853	6.33731	12.5594	6.98603	5.11671	5.06928	387.276	Positive	m+H	0
28	283.645	726.202	6.16679	6.62725	7.18816	5.91162	5.47098	6.04724	9.02117	9.51812	5.32895	3.81589	11.4475	14.0058	11.9059	8.06893	6.2326	4.76263	7.107	2.30569	0.126444	4.69839	8.20417	10.0288	5.742	1.61964	3.65335	14.0509	14.752	9.58994	11.494	7.58437	749.191	Positive	m+Na	0
29	44.1087	242.139	16.5332	22.6681	15.2775	16.4437	12.2802	20.2637	10.9518	15.5454	12.3045	9.51041	53.3502	52.3871	48.2767	50.5431	26.8808	9.99876	16.0306	15.1583	12.0043	10.3674	13.3537	67.5485	81.4954	24.4997	33.8021	84.4445	68.0022	100.936	30.7809	24.9596	243.146	Positive	m+H	0
30	5.42365	79.9981	7.50455	14.2333	60.7705	3.71916	2.41192	8.00672	14.2389	8.86414	0.901858	NaN	0	5.32698	5.47135	73.3566	0.331976	0	6.0605	8.54721	2.11972	0.799391	7.65873	0	4.30783	1.16107	0.446417	0	0	0	0.170562	0.121974	78.9908	Negative	m-H	0
30	189.703	688.311	14.8977	21.373	16.5507	12.3726	17.6181	85.0816	85.0798	146.27	84.7536	72.3254	132.565	91.7421	158.878	101.637	122.14	43.7427	43.9353	12.8701	29.8004	13.7753	150.783	76.3614	52.428	87.6541	37.3371	161.764	175.439	79.3511	195.173	107.544	689.318	Positive	m+H	0
31	135.735	320.194	1.50719	1.29093	3.46232	1.47214	0.620282	9.90832	8.4198	11.2716	3.93684	4.13194	6.74303	5.88956	7.61522	4.41374	2.96056	7.2154	7.09979	3.23415	1.41913	1.35538	16.773	17.6849	13.6373	4.11875	5.83305	14.0077	8.6834	10.2766	3.89975	3.8236	321.202	Positive	m+H	0
33	80.6664	704.307	2.54798	2.61065	3.6899	2.68207	2.20413	13.4363	13.2373	22.9276	18.5629	14.7454	16.9721	7.62984	14.8369	15.4438	16.7167	8.32574	6.89001	2.60452	6.83698	1.29168	29.1693	9.38711	5.28631	25.7548	6.10008	21.9375	19.5607	8.249	28.1893	24.2164	705.314	Positive	m+H	0
36	165.106	232.121	7.83723	9.04159	5.20058	5.2576	4.11016	7.35598	2.2289	3.3799	2.30645	1.48101	8.89842	7.36567	6.52352	5.993	4.18595	6.13103	4.81903	5.0594	2.87526	2.72561	3.23713	4.75635	3.328	3.16563	1.77476	3.26774	7.23485	4.06113	3.7256	3.31741	233.128	Positive	m+H	0
37	212.373	362.16	3.17875	2.59612	2.83777	3.2898	2.87634	5.1772	6.10605	5.30003	5.45728	NaN	3.26912	2.58897	2.69414	2.61696	2.29946	4.67308	3.63925	3.82733	2.40115	2.67336	8.93235	6.9469	7.18419	5.3766	4.91256	3.68729	4.91813	4.10949	1.95406	1.84524	362.156	Negative	m-H	1
38	167.682	344.112	49.438	73.5353	80.4459	58.3349	51.1699	109.266	119.724	141.184	110.065	NaN	107.712	96.6928	121.377	100.926	96.6533	85.531	98.2765	83.5307	59.622	43.3	163.121	100.501	96.3205	100.747	51.7203	113.851	139.976	89.0108	95.2487	49.1001	343.105	Negative	m-H	0
39	61.6713	230.177	6.93326	9.68139	4.10011	4.21949	4.07323	2.30459	1.48816	1.41173	0.72159	0.398386	3.42865	2.48426	1.16002	1.62446	0.586527	6.26935	3.56452	3.35401	3.15084	2.19099	1.04584	3.40129	1.82708	0.440266	0.448032	4.05997	2.31406	9.31487	0.856955	1.00219	232.188	Positive	m+H	1
40	114.127	306.18	4.59003	13.3752	13.0459	9.64223	5.69029	49.3141	40.4212	43.7745	21.6894	20.3215	23.0834	20.0924	26.7454	13.5218	13.397	30.313	28.7322	16.8688	8.62562	5.54622	80.9564	81.9235	68.2695	22.3819	41.0071	39.6328	25.6585	33.5186	11.5282	11.3268	307.187	Positive	m+H	0
40	156.352	361.081	4.55212	6.28532	5.03482	6.89092	5.37426	7.85193	6.79152	5.25552	4.17767	NaN	5.07186	4.70528	4.53221	3.54502	2.58084	8.60337	7.54166	7.69526	4.93965	4.32962	7.13862	5.55347	6.86258	4.01027	2.59215	4.10993	4.12031	2.9431	1.78444	1.21894	360.073	Negative	m-H	0
41	165.006	269.187	9.18462	10.5202	4.27448	5.71189	4.13993	9.47131	2.39404	2.46751	2.78899	2.1134	10.5319	10.899	6.81523	6.15158	4.20822	5.32472	5.65766	4.60129	3.50264	2.73806	3.44262	3.33835	3.47643	2.57047	1.36042	3.16525	10.1767	4.38302	4.27528	4.1704	270.195	Positive	m+H	0
42	48.271	312.027	36.3088	45.3866	42.5335	27.111	24.8475	29.4685	39.1762	24.9368	20.6178	15.5744	16.3909	32.8681	16.1341	19.3733	10.1163	33.2805	36.7038	23.6291	21.7446	12.0526	30.6991	18.3685	6.58116	14.7331	9.09538	9.95727	24.885	8.10865	13.9411	5.38848	313.034	Positive	m+H	0
43	51.4044	246.134	12.0227	12.239	6.38316	4.90747	5.8786	7.47652	5.46415	8.65008	5.33843	4.23167	28.1923	23.435	23.2795	26.6414	11.5253	6.80975	5.29441	6.92588	4.59427	4.05124	15.3251	40.5687	50.0091	13.0268	22.8494	56.4801	34.7223	42.0589	17.1156	11.3756	247.141	Positive	m+H	0
44	152.05	322.163	11.7639	19.1854	18.2626	14.9088	10.7405	46.0979	32.1143	41.3879	27.4971	27.1923	31.8137	33.2156	41.4948	24.9483	19.1033	39.6798	36.996	19.8837	16.1599	9.23234	59.7997	46.6849	41.1808	24.8571	22.3226	62.8176	39.8112	39.1979	28.6003	21.407	323.17	Positive	m+H	0
44	251.464	650.22	0.589784	1.18762	1.88346	1.83912	0.747837	22.6547	41.5651	27.5206	21.5018	NaN	5.37273	7.42031	8.90161	5.35896	7.19131	1.66461	3.67012	2.86268	1.21711	0.320585	39.3312	31.0301	30.1838	16.8239	14.039	2.82595	9.27229	5.40079	8.17746	3.04907	649.213	Negative	m-H	0
46	65.0967	267.109	449.956	647.296	315.442	306.175	300.585	124.97	448.205	74.7811	125.587	77.9954	94.0477	168.77	90.335	77.3579	37.322	376.161	235.521	317.04	313.267	245.143	186.603	178.056	94.5674	80.8585	83.4674	79.956	143.806	120.384	57.4935	34.7176	268.117	Positive	m+H	0
47	46.9676	347.175	7.08346	10.8903	6.46513	8.85772	5.79284	9.21248	6.94066	6.27787	4.78922	3.77721	21.7085	19.568	14.4999	17.3527	11.1771	7.57585	6.37796	5.08076	5.56334	6.2062	6.62534	8.27977	14.0719	9.90074	6.9962	11.9436	19.786	10.9592	11.6639	9.08882	348.182	Positive	m+H	0
48	45.2729	333.167	3.11085	3.06396	1.29655	2.00653	2.09981	2.02304	0.675317	1.58196	0.923819	0.967528	8.05273	7.10111	7.08788	6.89688	3.34398	0.955402	1.10177	1.59992	2.18342	2.461	1.90024	7.03024	8.12569	3.22771	3.27512	8.81306	10.1555	7.9803	3.78071	4.20069	334.174	Positive	m+H	0
50	46.5145	242.139	13.244	15.4881	9.89211	11.246	7.50867	13.642	6.15376	8.96658	5.61217	5.35698	29.6756	28.6891	24.3107	26.9477	14.0343	9.01596	12.7909	8.82018	8.39171	4.74422	11.0254	21.9788	24.681	10.3345	8.60196	19.1884	27.5224	20.0031	12.5748	12.638	260.173	Positive	m+NH4	0
50	405.864	530.307	23.1921	26.1068	21.601	9.47612	10.0184	22.8544	23.1813	16.1609	8.1671	NaN	8.39184	9.52982	8.08952	1.37766	2.13204	19.3371	17.5151	15.4494	8.30993	5.90312	27.6707	10.0513	9.35665	2.98759	2.02684	5.25933	5.92789	7.29722	1.97901	0	529.3	Negative	m-H	0
51	167.618	344.113	7.95734	12.5357	14.6429	11.2012	8.53985	20.4042	22.7288	25.337	18.9647	NaN	19.234	17.7528	22.154	17.8033	17.6364	14.8075	17.9408	14.4833	9.96728	7.57573	28.011	17.6484	17.1215	17.6352	8.95955	21.7218	23.7351	16.8132	17.5919	9.32987	344.109	Negative	m-H	1
51	44.1044	374.216	30.6213	34.0878	21.1756	18.1043	14.9916	23.8806	15.0854	7.53781	9.68135	6.37135	27.161	19.1318	16.9125	11.9024	5.80874	21.0294	19.8001	22.1514	15.678	8.44547	11.8866	3.43601	17.8893	5.16859	0.611182	4.6623	14.0769	0.758647	0.936145	3.24121	375.223	Positive	m+H	0
52	64.3383	267.109	67.7238	91.8262	45.4728	45.0475	44.1861	17.9151	64.4121	11.141	17.8418	10.6107	13.3597	23.4819	11.9235	10.6652	4.65243	57.4079	34.7027	46.9645	48.0064	37.4807	25.9906	25.69	13.8601	11.0424	11.733	11.2308	19.673	18.0396	7.68208	4.72819	269.12	Positive	m+H	1
53	143.903	395.175	6.97366	11.1353	5.75584	9.68288	8.30394	3.32558	3.66353	3.35234	3.73195	3.20431	6.58508	9.19895	4.20373	5.56339	1.82141	7.62946	6.57766	8.52847	5.66602	4.10303	3.54885	5.57202	7.00191	2.4561	3.10925	4.63926	6.23738	5.74794	2.58612	2.79841	396.183	Positive	m+H	0
54	45.334	260.149	4.85286	12.0557	8.94387	4.89906	3.76813	10.7115	9.77318	3.33341	3.05748	2.76656	13.6772	17.9268	13.098	16.4429	8.50888	3.19018	8.19488	4.34726	3.32559	3.0002	11.6815	19.0785	23.4278	7.37011	8.56102	26.0916	20.973	21.3324	11.3656	8.78673	261.156	Positive	m+H	0
55	241.398	316.16	1.43566	1.46781	1.06553	0.815915	1.43225	13.6539	17.8235	22.9011	16.8988	NaN	2.2535	2.2864	3.12947	1.81334	2.18569	1.32574	1.13884	1.36705	0.598675	0.517536	32.9418	12.3656	13.9981	13.2183	9.43069	4.98036	1.23736	2.41701	1.23938	1.44447	383.14	Negative	m+FA-2H+Na	0
55	178.91	423.205	8.99982	8.76378	6.74072	8.90841	6.57392	5.97813	6.17032	4.40894	3.5731	2.47358	9.02738	10.7152	5.2251	6.72388	5.39951	7.57933	6.10094	8.14845	4.93198	5.97198	5.19055	1.68814	3.83416	3.71419	1.09069	1.80695	10.6164	1.39679	5.58699	2.36659	424.212	Positive	m+H	0
57	103.316	280.122	1.40918	2.04998	0.833393	1.38411	0.978746	1.12428	1.25169	1.4187	0.63603	0.704276	4.06314	2.76127	2.78435	2.30699	1.42767	1.77003	0.725689	0.87853	0.750025	0.486422	1.29619	10.8086	17.8995	0.969411	7.1341	16.3909	4.18503	5.02847	1.60342	1.77635	282.133	Positive	m+H	1
58	45.1374	142.123	14.8631	18.8228	12.4964	11.4414	10.8016	18.863	9.42883	10.5881	9.01548	6.31492	37.4384	36.0737	29.534	31.2751	15.6666	13.1174	13.8312	11.0397	9.73082	7.96926	12.6149	33.4567	38.3754	16.4598	16.4059	36.1487	39.977	34.5569	16.6751	13.7088	143.13	Positive	m+H	0
63	99.3435	424.199	33.6915	35.2587	18.3073	20.8298	20.5835	20.4264	11.4891	8.27901	9.31581	10.44	16.4166	15.0533	9.31624	12.8386	8.70595	26.3358	18.0426	22.3118	16.8961	16.7528	12.7579	1.75644	1.00847	3.82936	0.344884	1.24117	12.2623	2.0544	7.92284	4.57618	425.206	Positive	m+H	0
65	50.7506	214.146	11.6454	14.7039	11.7586	14.3783	10.3748	14.7031	11.3914	12.4253	11.0892	9.23755	28.9506	31.1693	26.18	28.5455	15.6504	5.10395	12.0074	13.3342	9.92429	9.58735	11.7206	49.1607	51.7969	14.9962	19.1165	57.4764	3.58646	55.4074	16.7966	15.5188	215.153	Positive	m+H	0
66	46.1886	319.184	2.76674	4.19231	2.00869	4.75119	3.13539	2.06447	2.90791	2.4913	1.61844	0.733572	5.87821	7.03812	7.3823	6.73351	3.58353	3.89881	2.5443	1.44131	0.982418	2.98721	1.57778	4.7457	7.04503	3.29677	2.59192	5.42262	7.45784	5.04768	2.40467	3.1981	320.192	Positive	m+H	0
67	53.4855	165.079	43.6491	55.315	38.1425	45.4514	41.2818	44.1934	40.5091	53.8369	34.8284	NaN	65.4319	67.8691	78.6317	54.0546	51.8562	61.4479	53.784	51.4084	40.9183	35.5816	42.5146	68.3948	90.1806	47.2708	39.4374	82.9444	104.421	74.5799	59.7869	35.3047	164.072	Negative	m-H	0
67	373.425	778.3	4.69007	2.80918	3.77734	3.31882	0.502973	6.54686	2.56618	8.18101	2.84568	1.08645	18.1543	11.4198	9.94318	9.08015	4.52173	10.4124	11.6803	4.24475	3.13735	0.351418	5.63827	3.41237	4.24315	3.25488	2.97778	20.3114	20.0601	4.0304	11.5416	8.87879	779.307	Positive	m+H	0
68	45.198	488.199	3.41389	3.97094	3.92194	5.83653	6.81471	10.8649	7.33926	12.47	7.63875	7.40115	12.4873	10.448	12.9318	12.4119	10.2933	8.2641	9.10265	3.97074	7.62072	3.08434	8.14997	11.6992	8.7573	12.4767	7.11015	15.4941	19.9384	13.719	15.4232	12.2386	489.207	Positive	m+H	0
69	215.576	405.162	62.5944	62.9304	36.3021	61.5107	34.8875	44.4165	25.6971	19.0355	93.9199	29.4724	10.8182	28.4734	37.3033	16.2718	8.352	84.2733	88.0747	68.3466	52.0721	37.3028	35.2874	14.2852	8.52597	3.64876	5.03871	16.5816	19.8396	17.2494	10.6577	9.3218	406.17	Positive	m+H	0
72	149.635	238.103	0.397252	1.09912	0.450337	0.515292	0.36822	11.4724	13.0803	11.087	8.4483	8.06431	0.971379	0.685921	0.899223	0.559958	0.552672	0.418217	0.638197	0.316464	0.25327	0.260829	22.761	9.81453	8.54994	2.60607	3.03312	1.95411	1.14168	1.27936	0.485024	0.562863	239.11	Positive	m+H	0
75	118.284	294.169	9.28425	11.8128	7.68797	10.0656	7.70073	8.43349	5.59181	5.3149	5.06333	2.59038	20.4956	21.5004	13.0184	16.2306	9.42568	11.0967	7.92324	7.93638	5.73535	4.79422	6.9123	18.3344	14.1524	7.9127	8.30116	14.3223	20.6637	18.7871	11.7255	5.6638	295.176	Positive	m+H	0
75	384.292	804.375	29.9571	12.0558	13.3901	19.3747	17.9856	13.8978	1.0017	41.7122	1.983	NaN	229.269	68.4825	227.471	108.761	166.74	39.2651	43.6414	9.81299	16.3951	14.3019	2.8811	10.0021	15.5391	17.0638	5.33279	105.951	246.341	109.176	236.022	53.3305	803.368	Negative	m-H	0
76	167.11	634.2	4.84525	12.0739	6.59618	10.6224	7.64259	19.1439	47.2943	46.7033	29.0969	16.1411	16.5191	14.5181	13.5998	11.7125	14.5208	19.5291	18.0522	7.12352	9.20061	5.89551	42.7351	19.9429	12.5476	15.9259	12.4831	14.599	9.18388	15.1887	15.5774	7.27272	635.207	Positive	m+H	0
79	167.624	182.06	4.66133	7.46796	9.59346	6.74101	4.43558	10.3009	11.6113	13.465	11.7681	NaN	9.73198	9.76459	12.7438	10.2776	10.751	8.00358	8.82255	8.11783	6.34165	5.35399	16.2533	9.65034	8.74602	8.43309	4.65625	10.4028	12.5123	9.61896	8.63723	5.13172	181.053	Negative	m-H	0
81	164.994	402.217	64.7231	78.1476	48.223	55.6733	42.1458	68.3373	31.376	28.3177	31.6816	21.7536	84.6276	77.7182	59.2185	65.4539	43.9939	59.3721	58.6511	46.0318	38.8556	34.9422	20.5221	35.2033	25.3364	29.5678	25.8194	40.5252	72.5373	36.7326	41.1655	37.4074	403.224	Positive	m+H	0
82	50.6633	252.123	5.11286	6.71621	4.62311	4.26633	3.81482	4.93094	3.28041	3.46628	3.02776	2.67285	11.0034	8.55386	7.63708	7.33835	4.74878	4.77032	4.95753	3.87004	4.51248	2.57118	4.77696	14.0339	13.711	4.28921	6.13536	14.1691	11.0946	14.4639	6.80829	3.27516	253.131	Positive	m+H	0
82	405.976	530.308	14.6658	13.7569	12.5058	4.16888	5.94175	13.8587	14.4707	8.6353	4.87903	NaN	4.98321	5.8896	4.13542	2.13449	1.3348	11.256	11.5391	8.1897	5.13045	3.1697	17.682	3.38401	4.20346	3.05077	0.378931	3.80525	4.81553	3.90182	1.06579	0.478376	575.306	Negative	m+FA-H	0
83	183.818	192.065	8.69357	4.51523	10.6098	6.8902	11.1372	4.04646	10.0379	19.6322	9.75683	NaN	20.2	17.0732	36.9247	23.2473	28.4079	12.5289	7.68243	8.40169	7.86748	9.43547	7.35918	12.2417	7.35997	3.96534	2.52184	17.7177	35.2381	22.35	22.7485	5.80266	191.058	Negative	m-H	0
87	127.059	428.231	10.4259	24.2232	17.7271	20.0582	18.9233	18.364	13.8828	15.4593	18.901	15.5036	17.6629	17.0515	17.4162	19.8596	16.372	20.9665	21.7889	19.8728	19.5286	19.5545	14.7313	12.2674	15.0227	12.9953	11.9398	15.2837	21.1135	16.6461	16.0075	16.6845	429.238	Positive	m+H	0
90	170.19	718.32	3.23399	4.29626	4.27062	3.98303	4.09046	16.9427	14.654	28.0178	20.9267	16.9706	19.3911	16.5623	18.6299	14.2961	13.9803	10.5759	12.4677	3.94815	4.66508	0.418997	37.4522	13.3396	5.69044	27.3505	8.16023	23.0702	19.5511	11.2071	23.4983	17.257	719.327	Positive	m+H	0
91	185.551	354.097	40.9817	26.448	46.1744	27.7341	41.8093	21.9536	44.4248	68.039	47.4739	NaN	80.4982	63.3794	118.51	76.6295	86.4393	52.5053	36.7013	39.3731	32.4385	34.626	33.3802	46.1088	34.7874	19.5815	7.21005	65.2757	107.522	78.4963	78.5059	20.4056	353.09	Negative	m-H	0
93	48.8557	273.182	8.03412	10.1498	6.11885	6.48755	6.12453	7.06029	5.79879	4.53716	3.85066	2.64998	12.9435	19.9124	9.0997	10.2841	7.33882	7.4635	7.27995	6.72614	5.42038	4.04619	7.02364	7.96279	8.25613	5.1696	2.69743	5.87559	14.2101	11.1958	6.50941	3.22715	274.19	Positive	m+H	0
98	65.6805	309.135	8.56844	10.1214	9.27616	8.59428	6.31684	7.50565	4.52273	7.20868	2.86152	2.95806	13.6112	9.46633	9.08195	12.5703	5.48099	11.5173	8.08195	4.51021	6.427	3.74601	6.03318	15.8586	22.9058	7.29071	7.84525	26.7939	20.8011	14.6776	12.8833	7.7305	310.142	Positive	m+H	0
99	142.36	115.074	14.7367	20.0937	11.6177	11.7247	7.70449	20.1937	9.79995	7.8238	7.49678	5.10939	29.2798	29.8341	21.7491	22.9024	12.1646	13.7166	15.049	10.2272	5.58588	5.31227	10.681	36.3329	42.4515	10.0656	18.8563	38.1383	31.0544	26.44	16.2752	10.7289	116.081	Positive	m+H	0
99	275.347	548.246	16.8526	16.6155	18.9015	13.386	12.9035	7.00918	16.5383	9.50241	7.06353	NaN	14.5017	12.6352	9.12289	7.54428	8.27891	22.1104	19.1484	19.9944	11.6571	11.7285	11.7689	11.7008	9.58743	7.22708	3.17395	13.6001	12.6912	12.5286	9.02851	3.04151	547.238	Negative	m-H	0
100	45.1424	170.12	6.05432	8.51531	5.61885	5.9382	3.70056	7.53338	4.794	3.79904	3.75983	3.31374	15.308	14.5433	11.5091	14.2382	6.55601	5.48855	5.97767	5.2866	4.6832	3.25548	4.91992	13.1766	14.3546	7.24086	6.70808	14.3986	17.5976	13.1722	7.0647	5.69427	171.127	Positive	m+H	0
106	292.166	692.267	2.8942	1.11692	3.11658	5.2356	1.1905	10.9246	18.5284	10.7429	7.27431	NaN	1.9259	5.20724	1.82986	1.32578	1.86269	3.56231	5.87953	2.67348	3.6228	1.51193	11.4439	29.6115	20.2683	6.49494	12.9867	5.72978	6.28986	2.89228	4.80877	1.24145	691.26	Negative	m-H	0
108	229.792	518.128	22.8807	19.0553	19.1442	16.3583	21.7374	11.3044	13.5461	14.724	10.9424	NaN	15.833	12.3512	13.3512	12.5155	10.9942	22.83	19.8701	19.6494	12.9097	14.2383	9.84562	10.1321	10.6097	9.80351	5.95977	10.4671	18.5682	14.6612	9.52935	5.31544	517.121	Negative	m-H	0
109	134.731	375.208	12.063	14.6397	10.3848	12.4552	8.37125	10.3529	9.01388	7.49892	6.81151	6.79063	9.51367	9.97616	6.56147	7.39145	3.95053	12.2509	12.0162	9.45146	8.39155	7.39776	7.4514	8.01067	6.07146	5.35075	3.89218	5.94525	6.87334	6.46701	6.458	4.48875	376.215	Positive	m+H	0
109	387.398	538.254	19.2426	17.1117	14.6564	8.04085	9.95003	19.6618	16.4735	18.3881	10.4989	NaN	10.1016	10.1231	10.0348	5.48997	4.37466	12.7259	18.1159	13.2583	7.54998	6.21708	20.4338	6.80262	4.64428	6.65028	2.13295	4.60573	8.3128	5.56265	5.87477	2.51458	537.246	Negative	m-H	0
115	380.038	686.313	10.9333	13.3373	8.63485	5.67952	2.80617	3.81766	7.83854	11.9238	3.72314	4.19104	2.80418	3.58379	2.88546	1.88762	1.75738	7.15993	9.76171	6.76479	3.56487	2.49503	11.3065	1.1009	0.667945	2.24387	0.828948	0.959424	2.46389	1.44444	2.16247	2.03674	687.32	Positive	m+H	0
117	334.353	164.086	8.20142	6.75915	9.14182	6.66857	6.37097	10.9303	7.12638	13.6361	4.24563	NaN	19.8875	15.02	19.5693	10.7291	13.3353	14.6218	13.2376	8.37405	4.44293	2.68953	6.83249	8.23197	8.95788	4.30193	2.43949	15.7466	22.4167	14.33	11.7851	5.1289	163.079	Negative	m-H	0
118	282.926	726.2	9.64425	9.46023	8.57957	7.80172	9.78751	7.05385	11.1028	10.0347	6.0474	5.19889	14.4526	13.8149	16.0228	11.4695	8.30728	11.7936	8.90789	6.60663	0.176867	6.7143	9.10586	12.7787	11.7287	4.6529	5.94645	18.6555	18.1107	13.0973	13.7029	9.24118	728.211	Positive	m+H	1
119	212.37	362.16	12.8222	18.1776	18.1577	18.0775	15.8064	30.221	29.7026	36.1378	30.8727	NaN	20.5843	17.5543	22.2873	16.4161	14.8158	21.4736	21.4878	20.7217	13.8175	11.1108	43.6536	40.5119	37.1803	29.35	27.2686	23.1075	22.7001	21.5804	15.1953	11.5628	361.152	Negative	m-H	0
123	85.9052	204.092	107.671	140.968	142.887	127.169	82.7127	100.811	168.329	154.597	129.267	NaN	66.3143	85.2586	70.9196	46.372	63.0637	183.024	179.883	134.101	101.91	63.9739	160.97	140.36	154.853	104.028	69.4421	76.313	105.544	86.4026	50.4238	28.0997	203.084	Negative	m-H	0
125	219.542	424.195	2.15138	2.34744	1.05358	0.831078	1.83805	18.7573	21.0985	28.9135	18.0491	NaN	1.1946	1.51933	2.44377	0.775691	12.3636	1.68728	2.8319	1.96842	1.19541	1.31048	38.5034	26.5922	13.3152	7.12994	8.40441	1.52123	1.97526	1.97639	1.5096	0.766337	423.188	Negative	m-H	0
126	56.9872	212.168	22.9363	27.0771	16.5187	20.5288	19.597	27.9597	15.2839	15.7683	11.9821	12.6468	56.214	51.2768	46.5877	53.1097	25.0297	24.077	23.2419	15.5297	16.0707	12.8592	18.3342	47.6168	62.8883	25.9665	30.0128	42.1577	58.8714	52.3799	16.0285	26.4435	213.175	Positive	m+H	0
126	353.993	484.208	10.9102	8.73214	8.26288	7.09673	6.85044	8.26401	8.45961	10.4031	3.21552	NaN	17.1398	11.9216	17.6316	10.7001	10.9001	11.4319	12.6332	10.2097	7.19025	4.26584	6.68519	8.27074	7.54444	8.32639	1.49064	14.5448	22.484	15.1811	15.3445	6.51404	483.201	Negative	m-H	0
129	207.315	530.164	10.8328	10.9727	15.4973	16.9051	18.2408	9.56751	15.2528	13.9853	10.1477	NaN	8.675	7.85766	6.21251	7.58766	5.684	18.3047	13.3764	21.3692	12.2029	12.2789	10.6059	8.03708	7.42081	5.37118	2.68587	6.28636	10.0004	7.92418	4.49245	3.32595	529.156	Negative	m-H	0
131	218.587	405.162	12.8153	14.0841	7.51654	13.4202	8.48962	7.98332	7.41283	5.27118	16.1165	5.41906	5.83909	6.14799	7.37806	3.60978	1.62822	18.4344	20.1837	15.3791	9.45915	6.03195	10.2144	3.65627	3.96687	1.61175	0.943576	4.77213	4.91393	4.98073	2.71771	1.45023	407.173	Positive	m+H	1
134	127.054	428.229	3.89361	10.0024	7.02116	8.50593	5.25105	3.55791	3.47825	6.9886	4.52996	NaN	5.15004	6.33519	6.88594	7.90871	6.19057	6.40434	8.33929	9.18658	6.95751	6.29222	3.61475	3.4781	4.78803	4.58561	2.94205	3.32471	9.09767	3.30927	6.2462	4.02825	427.222	Negative	m-H	0
142	398.335	692.359	17.9201	32.2312	36.4664	14.4434	18.5314	31.5528	28.1559	18.9656	15.8454	NaN	10.5844	15.616	9.2456	7.80023	4.9474	28.6206	34.6478	14.0538	11.8562	10.7084	40.8296	14.8861	11.7562	13.5288	0.517694	6.42028	14.1548	7.74845	7.7625	2.12014	691.352	Negative	m-H	0
144	35.3703	275.971	4.12138	6.22958	8.05193	6.49811	7.46829	5.47933	7.57848	8.0809	4.28161	NaN	0.0750435	5.63364	6.79571	0	0.246445	8.16832	7.01439	7.91817	4.83771	5.77373	7.66146	7.34223	6.14574	3.65846	3.18198	0.294157	0.347387	5.03529	2.34009	1.87805	274.964	Negative	m-H	0
148	297.18	418.187	3.83562	2.22837	2.53702	3.53711	2.62542	3.79555	3.2443	4.74496	3.08612	2.10669	10.6963	6.70747	7.38002	5.83898	3.82641	9.36166	4.75496	2.93854	1.36423	2.34536	3.05018	2.36679	2.04232	3.41041	2.79253	10.3059	10.874	6.44451	3.71122	4.78568	436.221	Positive	m+NH4	0
150	132.45	216.094	3.92791	5.61612	8.09566	5.51878	4.59246	6.78985	16.433	14.5169	7.61773	NaN	2.59608	5.30304	3.12454	1.85782	2.57717	9.08555	7.47417	8.63074	3.70616	1.94825	17.3757	13.0172	12.6531	5.05395	4.78179	5.98918	7.81691	5.26276	2.6245	0.654039	215.086	Negative	m-H	0
153	63.118	176.109	2.99503	4.64953	2.75173	1.63863	2.61778	4.41748	2.10849	2.9898	2.1183	1.76824	12.9362	11.3001	9.11497	12.3398	5.00112	6.36492	3.46594	3.01552	2.48636	2.15341	3.09036	7.65494	9.42589	6.06249	4.7323	8.48542	15.5891	11.7851	7.10131	4.97348	177.116	Positive	m+H	0
155	55.7881	222.115	2.92622	3.72832	2.784	3.02239	1.90054	4.22187	2.33413	1.69414	2.37311	1.88368	10.4642	8.72716	8.99498	9.87844	5.78044	2.9695	2.97057	2.65964	2.42924	1.48328	3.28146	12.6632	18.309	5.20155	8.46059	16.735	12.3523	13.1814	6.18576	5.92401	223.123	Positive	m+H	0
156	159.484	211.173	0.818581	0.394169	0.445323	0.18021	0.254681	4.42161	5.16428	5.13091	1.87964	1.56791	1.11971	0.82987	1.01317	0.69186	0.257449	0.817073	1.17794	0.344723	0.393847	0.161242	7.14967	4.41484	3.71126	1.3752	1.55427	1.63679	1.7165	1.10274	0.549057	0.0927202	212.181	Positive	m+H	0
157	166.015	292.154	5.35549	4.8276	7.95052	5.43109	3.6515	11.0194	6.08409	20.7098	5.1959	7.77073	33.2716	22.7009	36.4663	20.4488	22.0518	13.7035	11.0316	4.91195	3.99121	2.32155	15.3885	8.65066	13.1091	4.27481	5.04629	48.2531	33.4143	27.284	23.5049	8.12011	293.161	Positive	m+H	0
158	143.306	238.089	0.51092	0.528127	0.592114	0.203487	0.493055	10.6083	14.2567	16.4075	11.1842	NaN	0.816438	1.05526	1.26672	1.05581	0.475315	0.450966	0.930027	0.551508	0.315556	0.288363	25.3026	15.7486	15.1041	7.79603	6.76511	2.0988	1.04708	1.68202	0.498207	0.23133	237.082	Negative	m-H	0
158	220.063	446.18	0.239893	0.30534	0.911293	0.140507	0.515261	15.9018	17.7074	21.4867	12.326	10.2873	0.708871	1.44566	0.475947	0.750389	0.634726	0.169985	0.532402	1.18696	0.675704	0.310256	26.0892	17.3984	9.06727	3.46722	3.89591	1.35611	0.654503	1.04583	0.789502	0.305883	447.187	Positive	m+H	0
162	387.342	502.279	27.1818	29.8932	21.4497	9.56384	11.8315	30.2659	26.0738	25.1467	13.9462	NaN	16.0938	14.0546	16.3153	6.90659	6.02029	19.492	26.9624	19.1506	10.9663	8.49059	33.2972	4.66849	1.8318	7.72253	1.39189	4.69455	13.3266	5.31184	6.69511	1.92478	547.278	Negative	m+FA-H	0
162	291.002	541.206	4.85721	9.47817	9.72397	7.45049	4.4793	13.5577	32.6744	17.9909	10.4414	10.0488	8.62197	10.231	4.72686	3.93708	4.64385	6.92649	10.2424	5.79116	2.31192	2.77352	30.3362	29.8616	16.7407	7.61769	6.70196	10.5749	7.79627	3.7275	6.24161	3.14258	542.213	Positive	m+H	0
165	251.47	246.103	21.2536	21.3939	23.3096	14.7318	13.2854	180.92	313.996	293.515	127.172	NaN	98.3148	93.567	127.749	72.1384	75.0492	24.267	32.6203	26.0035	9.91601	9.37789	291.53	237.631	199.976	136.37	78.2092	109.841	118.427	80.1074	91.5221	37.728	245.095	Negative	m-H	0
166	293.656	188.107	17.4468	15.5445	14.2432	5.35881	5.57733	23.7122	19.7972	25.5073	5.00678	NaN	17.6138	14.292	17.5246	5.12891	4.89716	15.5054	14.1571	11.7062	3.11555	3.95667	26.9142	56.9101	59.7126	5.96386	10.8186	47.0121	19.6751	18.8973	3.78082	0.570935	187.099	Negative	m-H	0
166	64.3042	264.16	2.51661	5.83373	11.9352	5.57556	9.29827	19.2642	23.3019	28.54	14.8369	8.60069	13.9339	11.1624	15.4928	13.676	6.5092	14.4659	17.6013	6.80677	4.75753	2.64389	41.9089	44.6661	39.3301	12.1555	23.5013	23.3912	14.0023	20.8527	8.77445	9.12842	265.168	Positive	m+H	0
172	142.413	486.246	1.38637	1.29893	0.381301	1.74625	0.378997	0.971423	0.421469	0.510914	0.711118	0.315987	8.34133	6.33565	4.56886	4.80087	4.78286	1.06863	1.95781	1.47615	0.600818	1.45775	0.699013	31.8716	37.1678	3.91045	25.5125	33.0537	6.06482	18.5878	1.68549	1.77721	487.253	Positive	m+H	0
176	252.548	290.101	3.49511	4.0423	2.91392	2.00672	1.27938	26.159	49.1287	34.8324	18.5418	8.01934	13.1128	12.7687	12.5192	4.14645	2.05083	3.20722	4.08736	2.16198	0.476536	0.127553	39.7014	30.6554	18.0856	5.46618	6.15627	16.7412	12.8903	8.26505	7.13218	2.06043	313.09	Positive	m+Na	0
176	282.447	726.197	26.6072	17.9098	17.4184	16.0098	19.6284	17.4815	18.3771	24.7977	11.3446	NaN	31.2513	26.8171	33.1056	25.7594	19.6782	25.3961	19.4164	16.214	13.6115	15.0408	12.7422	19.5372	24.8018	13.9445	13.1557	36.743	26.5999	29.5157	31.3445	12.293	726.193	Negative	m-H	1
181	87.2733	187.08	98.7489	134.462	105.656	104.796	70.5942	119.963	194.279	137.848	98.1792	90.5876	71.912	89.0313	58.3878	40.3617	38.4635	205.936	177.852	109.493	84.0748	42.1132	162.691	137.943	119.952	81.7714	56.9753	69.5508	93.3309	90.8769	42.6765	28.9576	206.117	Positive	m+NH4	1
182	306.576	244.133	0.689091	1.00624	0.995758	0.651689	0.575102	2.06632	3.29334	2.52389	1.29757	NaN	0.348148	0.874811	0.783595	0.310258	0.446662	0.829734	0.941701	1.03569	0.283228	0.31811	3.40588	23.8831	52.5247	0.860495	18.0433	6.61522	0.234941	5.74918	0.342425	0.213457	243.126	Negative	m-H	0
184	387.402	330.242	20.125	15.4079	17.4091	7.09368	5.82147	39.9774	39.938	46.3078	9.56173	NaN	23.3907	22.716	17.8577	8.47329	6.53326	18.5494	15.7155	14.3742	4.02348	2.99291	50.5857	331.121	404.792	7.73816	91.7505	259.198	28.4497	147.137	14.3752	2.14962	329.235	Negative	m-H	0
185	210.292	226.137	2.02282	3.73427	1.62542	1.18339	0.651712	10.6447	10.3803	15.1312	7.35569	5.35814	3.2917	2.77744	3.40537	1.67664	1.1992	2.51497	2.18875	0.626892	0.976265	0.4521	18.3238	11.3754	8.2462	4.66525	2.65958	4.13066	3.566	1.92781	1.3039	1.45261	227.144	Positive	m+H	0
187	167.982	388.138	14.8203	18.8845	21.9424	17.5207	18.6886	13.3517	20.7707	20.5447	16.5452	NaN	14.293	15.0391	17.7634	13.6254	12.136	20.6298	15.7774	20.792	13.3145	14.8776	17.3795	11.7528	11.9993	13.0736	4.58747	13.9847	15.5815	11.837	11.8598	6.41835	387.13	Negative	m-H	0
190	158.491	164.049	33.7192	32.7405	38.1701	32.5445	34.9967	26.7884	25.212	30.5878	19.353	NaN	38.7782	30.6435	36.4279	36.481	27.6579	45.7965	39.6503	36.634	26.8402	26.7455	24.8889	25.7407	26.8574	18.8158	12.1642	34.3865	47.6133	28.804	32.6338	13.4496	163.042	Negative	m-H	0
194	378.131	364.203	0.636893	0.472548	0.556527	0.121964	0.447602	0.457785	0.653466	1.26061	0.642163	NaN	0.753161	0.454093	0.930812	0.313797	0.481534	0.305403	0.46309	0.444894	0.287776	0.461817	1.09041	9.58172	15.5575	0.632909	8.43903	6.98501	1.13577	5.6378	0.764332	0.156534	363.195	Negative	m-H	0
195	292.199	494.196	11.7243	20.6878	27.3875	16.5196	16.4873	31.4796	64.5815	45.7514	31.3549	NaN	17.5846	20.5662	18.4577	10.4498	13.8189	20.6132	26.5564	14.909	11.2037	9.56745	63.4659	64.3587	45.4079	31.3131	26.8696	20.6436	22.5897	10.2536	16.7682	4.8446	540.197	Negative	m+FA-H	1
202	142.672	377.076	23.144	27.3298	23.4928	25.8121	22.6214	30.0267	19.5454	21.2217	17.4634	NaN	23.0448	24.1385	18.9155	15.7121	9.68701	31.6458	32.913	23.977	16.6964	20.4841	21.2967	22.2856	22.3174	17.9622	10.3365	12.9469	22.9859	12.867	8.6636	4.70542	376.068	Negative	m-H	0
209	267.128	262.143	1.95229	3.03886	1.8417	1.04628	0.601084	4.73335	4.09086	4.58252	2.05351	NaN	3.97468	2.10625	4.03354	1.54817	1.63001	1.3601	2.76228	1.31415	0.954673	0.954117	5.13317	22.2094	28.2807	1.5867	9.0043	20.1007	4.17256	10.134	2.09285	0.509801	261.136	Negative	m-H	0
211	225.293	473.249	8.08671	9.70634	9.00535	9.50113	7.77829	8.53232	5.52658	6.0495	6.40655	NaN	8.52956	8.27924	8.94445	9.10855	6.07669	9.52145	10.5303	10.4423	7.73676	6.58531	5.99602	4.98859	7.07374	5.48672	4.04728	4.45934	10.3461	6.05747	6.58572	4.34494	472.242	Negative	m-H	0
214	230.247	472.159	17.4055	15.8225	18.4393	12.6617	18.125	9.72879	14.0068	15.1635	8.5637	NaN	12.1941	12.5184	13.5146	8.46109	7.74557	21.8966	18.1444	19.1461	10.9366	13.4013	14.0028	10.6178	12.9959	8.54964	6.52471	10.0698	14.3274	15.674	9.92506	4.03351	471.152	Negative	m-H	0
215	44.003	242.141	2.73316	2.86605	2.0178	3.51214	3.35723	2.44694	2.64184	1.52536	1.49731	1.48606	8.05895	7.86675	8.37702	6.71904	3.53471	5.15831	1.93196	2.75917	0.288001	1.07268	1.79025	10.6818	11.2598	3.91821	4.25971	11.0165	11.899	21.1629	4.7996	2.61613	244.152	Positive	m+H	1
220	50.8089	285.133	1.80141	3.99937	1.58584	1.88697	2.03156	2.55675	1.09616	1.68524	0.766691	NaN	4.7085	6.43804	6.08866	2.32959	2.7696	3.05925	1.71171	2.34824	1.70426	1.35441	1.0134	6.39655	8.18442	2.79502	2.72599	8.71583	4.22711	10.2248	2.73243	2.7928	284.126	Negative	m-H	0
227	87.2785	187.079	686.893	924.045	724.078	734.048	484.115	809.059	1337.8	921.103	678.521	631.856	475.491	607.72	414.101	284.228	274.42	1441.9	1171.6	718.112	556.549	302.49	1257.67	911.458	814.32	561.53	401.488	482.951	642.172	599.866	302.962	202.104	205.113	Positive	m+NH4	0
234	233.091	313.134	2.2278	4.04216	4.07392	2.85559	3.72305	4.61905	8.0697	7.64049	6.24404	NaN	2.88855	2.60255	1.92174	1.64882	1.58204	4.11751	4.08073	4.24748	3.08747	1.67966	7.31615	5.58539	5.22626	3.54568	2.34889	2.11451	3.21287	2.83771	1.92809	1.14632	312.127	Negative	m-H	0
236	385.256	358.202	9.78998	5.72866	5.42254	4.50013	3.83948	6.00778	3.3941	10.6511	1.23356	NaN	27.6482	13.9384	27.0549	10.4113	15.0975	6.15357	10.0484	4.54005	2.637	2.83243	2.31324	6.07207	6.79271	3.04773	2.07864	22.5215	28.6023	17.7112	20.1536	10.9518	358.198	Negative	m-H	1
237	379.026	328.227	42.9084	43.4841	44.5157	16.6617	14.6494	77.721	67.3077	88.401	19.9204	NaN	56.497	52.1617	42.863	19.5904	16.1881	44.4943	42.3897	38.2954	9.71035	6.67143	99.0646	454.196	578.917	16.0419	169.773	412.543	61.3082	263.742	20.8686	5.61946	327.22	Negative	m-H	0
239	43.2303	156.139	11.44	14.6058	9.08688	8.29449	7.01989	13.3244	7.00894	7.52411	6.98885	5.02092	28.2271	25.5528	18.9324	23.5653	12.3952	13.1953	9.85839	8.52369	7.36295	4.6388	8.77535	24.1833	27.515	11.4066	10.7613	25.3183	30.4547	26.2108	14.0582	10.5758	157.147	Positive	m+H	0
240	332.374	544.183	0.450297	0.868638	1.06955	0.69417	0.547394	6.93728	6.38868	7.79418	3.49027	NaN	1.79641	1.01839	1.25362	0.549358	0.360206	0.809412	1.38636	0.569705	0.589799	0.457622	10.9337	14.0932	60.9864	3.08284	20.7238	15.1315	0.825471	7.52438	0.241515	0.437105	543.175	Negative	m-H	0
241	221.093	338.102	11.7543	34.0685	58.1421	34.7977	45.6344	51.8941	51.7351	54.5616	43.3984	NaN	90.4075	78.8448	78.1092	79.3828	62.4758	61.7472	47.5445	50.8705	24.6984	9.63273	48.8445	44.8748	46.5399	33.3805	14.8639	56.149	105.056	71.5904	61.7188	39.6019	337.095	Negative	m-H	0
244	35.4041	159.984	6.05827	15.8798	23.1358	16.5386	15.5445	10.0993	14.9585	16.709	15.161	NaN	6.8798	10.3324	12.3742	16.19	9.96183	15.0627	15.0894	16.8194	11.3052	12.6772	14.548	14.6852	12.819	12.6853	7.93336	6.98702	2.75335	12.3496	9.77588	5.56325	158.977	Negative	m-H	0
253	182.027	583.198	3.38081	5.91418	3.91538	4.63921	3.27348	6.43901	4.20253	4.89265	2.51773	3.28187	16.1307	14.4125	10.4034	11.3377	8.49983	4.62134	4.88842	4.14548	1.9733	2.6713	3.51363	8.55111	10.1092	9.35495	4.44496	8.38957	17.0863	8.82104	12.1995	9.56109	584.205	Positive	m+H	0
266	332.345	194.097	5.30049	3.53341	4.89142	3.26472	3.34813	4.02679	3.53322	5.11184	1.83107	NaN	7.52929	5.43874	8.01556	4.08845	5.23505	5.38796	6.93595	5.02106	2.21472	1.42471	3.51077	3.08178	3.54712	2.53344	1.01043	8.53702	9.39379	7.3577	6.53394	2.41344	193.089	Negative	m-H	0
267	282.945	726.201	26.0742	22.3224	24.0924	22.2156	22.6706	21.757	28.0965	24.617	15.8082	13.0636	40.3841	40.1884	38.5526	30.8575	24.8743	35.994	23.5671	19.9773	0	16.7864	28.9192	31.1526	34.4094	12.6376	15.0364	51.8972	52.569	36.637	34.2984	25.2679	727.208	Positive	m+H	0
272	234.023	475.185	1.95655	2.61593	5.07894	3.06831	2.71289	5.95127	8.3689	8.2073	6.64655	NaN	2.6465	2.06741	3.74325	2.51711	2.55688	3.59369	4.5813	3.91936	2.00783	1.64316	9.71241	6.35053	5.66791	4.20119	2.89827	2.41067	2.707	2.26252	1.30639	0.706248	474.177	Negative	m-H	0
277	158.471	326.102	40.713	41.7699	47.4584	42.8468	40.6595	32.0984	33.5393	37.2522	22.0029	NaN	46.0128	37.4092	44.4221	45.9879	32.0151	55.8344	50.1915	44.1231	32.5767	30.6039	31.7168	33.2643	30.0335	22.3095	12.7483	45.3922	56.4015	35.8642	37.9862	16.7805	325.095	Negative	m-H	0
286	136.737	344.214	9.42878	13.3321	7.43313	8.20929	5.97179	12.8151	6.00537	6.22243	4.88073	4.33598	22.8124	22.923	16.306	21.7707	12.673	10.4432	8.94881	7.50139	6.24843	6.28778	7.62981	10.8123	14.9632	8.75462	7.35465	11.189	18.1651	9.76272	13.8745	11.5447	345.222	Positive	m+H	0
287	219.071	424.197	0.0331966	0.907515	1.00405	0.803376	0.836179	11.3745	12.7259	18.8453	10.2164	NaN	0.821135	0.707662	0.8823	0.438181	0.213903	0.745463	1.23445	0.547105	0.356646	0.419319	24.2771	12.7462	7.07797	3.28141	4.44875	1.54683	0.64515	0.745542	0.513958	0.245162	469.195	Negative	m+FA-H	0
288	301.014	555.222	3.68756	5.29537	7.86994	4.94101	5.92734	8.40294	21.9294	13.3526	10.0503	NaN	4.20298	5.56867	3.37917	2.99782	4.22221	6.11806	8.71016	6.06699	3.64702	3.11194	20.037	13.0438	7.28032	11.7529	5.43692	2.17258	5.98486	2.70474	3.73459	2.5024	554.214	Negative	m-H	0
291	385.309	358.201	49.1717	26.6117	27.8399	21.9808	20.7212	27.3571	13.8543	51.3912	7.31015	NaN	139.995	62.8722	132.401	55.2265	74.3796	49.2282	48.8334	20.2427	19.9853	11.3253	13.2824	30.3763	38.2411	14.4031	11.7536	93.9907	134.242	84.6051	98.5146	49.8576	357.193	Negative	m-H	0
292	207.03	388.176	5.64252	5.13295	2.63762	2.15922	1.90402	31.9517	28.5729	52.2944	34.3159	NaN	7.50826	9.17987	15.3149	8.06879	8.70079	2.05982	6.69992	3.66935	3.43496	1.8352	53.1477	32.1289	33.9462	31.4463	21.3802	10.7902	16.1906	7.74395	14.3757	6.93025	387.169	Negative	m-H	0
293	235.054	316.162	13.0744	18.2565	18.1748	13.4929	11.1053	24.2378	24.5925	24.7814	19.106	NaN	21.0854	16.6923	18.3174	15.0606	12.6931	18.2215	21.1106	17.1362	10.8439	6.46661	28.5981	24.8553	23.637	23.3561	14.0608	19.2885	20.4186	17.4676	14.434	8.39344	363.167	Negative	m+FA-H	2
301	251.477	580.181	16.4883	12.9231	15.9652	12.3151	15.9272	39.307	97.1685	95.0944	54.9614	NaN	14.8285	13.7512	21.9045	16.3857	17.1846	18.9694	16.9241	25.5636	11.4722	0.452041	91.6264	64.0711	54.4887	62.5105	29.3807	17.0037	19.7696	15.7206	22.4094	12.3734	579.174	Negative	m-H	0
302	48.9112	271.169	4.80504	7.7986	2.25457	2.44589	2.12845	5.01976	2.12328	3.46967	2.23498	2.04909	9.83953	11.7996	6.26933	9.28228	3.75139	4.35573	4.18576	3.17174	2.19636	1.89737	2.35118	7.43512	9.31718	3.2806	3.39252	8.34092	13.943	6.4341	4.77144	3.22196	272.176	Positive	m+H	0
306	334.341	368.149	3.42421	2.01592	2.40699	3.4949	2.79288	3.20239	2.79633	5.46281	1.89577	NaN	7.48178	5.25483	8.17683	3.30846	5.15944	4.58142	4.36272	2.60446	1.33408	0.756996	2.4947	2.87932	3.78259	2.17645	1.18514	6.47151	7.53654	5.74021	5.14085	3.01142	367.141	Negative	m-H	0
312	332.077	464.132	7.11336	5.86618	6.54981	5.57424	3.10212	7.70359	5.76109	10.586	3.14959	2.12076	15.2595	13.1089	11.9339	7.8871	6.80118	11.7992	10.483	4.78952	3.56098	2.47184	6.76517	7.75544	7.20391	3.85116	0.844746	20.0172	16.4412	9.38784	13.3304	8.45803	465.139	Positive	m+H	0
319	278.304	590.22	7.61666	3.85573	5.83188	6.86363	6.11542	6.68461	2.66623	10.6633	4.35386	NaN	16.0434	9.49425	15.0127	13.8986	13.9067	7.72699	8.7441	5.00861	4.55063	3.63005	5.66384	6.12211	6.11284	6.64537	4.19528	18.7931	20.5743	11.3841	19.7246	7.74675	589.213	Negative	m-H	0
323	106.2	329.054	25.4126	21.0022	17.1232	17.7067	12.901	14.1355	11.2711	9.10154	8.47527	NaN	16.6784	16.9613	12.0919	12.3196	6.87287	23.6398	21.1813	19.4217	13.3906	15.0469	7.47905	9.13737	4.96241	7.62128	2.49152	5.16278	18.4115	7.17638	5.91701	2.58042	328.047	Negative	m-H	0
326	385.31	316.191	14.2625	7.942	8.58409	4.79389	3.9759	8.50452	3.76127	13.6674	1.79428	NaN	34.1407	16.7311	32.2409	8.59257	12.5627	12.3881	13.8173	6.47753	3.18829	2.43669	2.94477	5.95419	5.32316	2.42541	1.20094	18.5993	34.2632	16.308	14.9066	5.79707	315.183	Negative	m-H	0
328	184.2	352.081	8.63505	5.17883	10.2927	6.03915	9.19233	5.41588	8.53446	14.2306	9.98584	NaN	16.8069	13.2271	24.1133	16.3199	18.5465	9.52651	7.52255	6.8612	7.60451	6.82032	6.76226	11.8271	8.88115	4.18276	2.35455	13.0129	20.6375	17.0773	16.5277	4.85757	351.074	Negative	m-H	0
329	316.28	535.747	58.8845	76.3371	53.623	32.604	25.4492	56.5225	79.9426	69.2793	30.3065	16.9423	67.2253	70.5154	38.9209	22.3075	13.6166	70.0059	66.7638	32.1183	21.6692	12.6683	72.1562	57.3668	25.7214	15.0931	13.094	74.5846	60.8099	21.2678	24.854	11.7755	536.754	Positive	m+H	0
339	221.093	338.103	4.99071	4.85206	8.72516	6.60905	8.30845	10.6941	8.65725	10.8968	8.07129	NaN	15.7977	14.2943	14.1846	15.952	11.5548	10.1204	3.95274	8.33801	5.6652	4.53883	8.1315	9.19364	8.33511	6.76962	4.06812	10.8165	20.4809	16.0833	11.5799	6.63403	338.099	Negative	m-H	1
354	115.225	415.247	19.6124	30.9777	15.2817	17.2106	15.7127	28.5748	10.6128	14.0531	11.4845	9.22159	27.3971	22.5501	19.2598	25.1438	14.8098	23.3897	21.0251	13.1511	15.8128	15.265	18.5022	5.83812	7.05447	12.4159	3.36416	4.35607	21.008	5.89256	12.949	13.9062	416.254	Positive	m+H	0
411	47.2236	289.173	12.1661	14.5231	9.40925	10.2051	8.18668	12.1286	9.00764	9.53953	6.87366	4.40786	25.446	25.2582	18.696	22.4407	13.139	13.3968	10.259	9.90918	10.4643	5.95596	11.1423	13.671	17.2481	12.5341	8.31815	13.6722	28.4519	12.3765	14.7268	9.99768	290.181	Positive	m+H	0
419	41.6687	203.15	2.43645	3.31946	2.02805	2.73085	2.28579	3.65155	2.35893	2.40905	2.28096	1.37455	7.64165	6.42901	5.65185	7.23006	3.7039	5.8093	2.32147	2.52118	1.86439	1.77322	2.16383	6.97522	11.0334	3.65401	4.06056	8.6587	8.78463	11.6169	4.58717	2.75729	228.146	Positive	m+Na	2
427	156.351	649.294	4.48152	4.54664	3.32274	5.18061	4.55526	8.9273	4.90308	8.4125	3.69833	5.13139	13.8474	8.80568	13.3619	11.0679	8.43048	6.44409	9.42107	2.44572	4.85766	1.90223	5.62578	6.1471	4.50915	8.94228	2.11099	7.42081	14.8246	7.9519	17.4333	12.282	650.302	Positive	m+H	0
437	163.956	326.109	24.9582	19.2109	16.3466	17.5252	16.109	17.2895	14.0505	8.93849	12.5927	7.80566	19.4326	13.7148	12.6219	14.1975	8.94326	29.809	17.5502	14.9092	10.9815	10.6094	13.0081	6.94915	6.21435	4.45176	4.36264	19.1351	17.9268	12.0254	12.554	6.48867	344.143	Positive	m+NH4	0
448	165.994	351.186	2.5554	4.07055	1.49491	2.78217	1.54891	3.08581	2.20074	1.49222	1.65856	1.24294	9.88809	12.5128	7.65415	9.4851	6.45915	3.15971	1.96405	2.34702	1.50369	2.06035	3.04402	4.55009	3.78882	4.28444	2.10667	3.41867	10.0788	6.51263	6.60441	4.20921	352.193	Positive	m+H	0
474	155.546	471.268	5.62712	6.92421	4.91991	7.66824	6.72406	9.1606	3.4106	3.84416	1.41144	2.39501	21.6716	25.2124	18.0195	22.5624	12.2454	8.40831	8.29959	5.36451	4.9277	6.21957	3.46558	1.62482	1.53744	9.37466	0.242247	1.14266	20.7807	0.827846	12.9992	12.9468	472.275	Positive	m+H	0
481	311.757	192.059	20.2839	23.7727	18.5923	8.88314	5.66679	21.8905	23.7964	24.4057	7.36915	3.74574	24.5389	23.5206	16.1144	6.00277	4.33297	23.6074	22.3098	9.91601	5.39908	2.91673	22.6032	19.5565	9.51912	3.6125	2.9962	27.1162	22.0275	10.8595	7.05964	2.78639	193.066	Positive	m+H	0
486	93.5694	280.119	7.51257	7.62899	4.73473	4.00456	3.09299	10.733	4.28651	6.21344	3.27975	3.16715	20.7962	18.3436	18.5575	18.7647	11.6324	7.99723	6.24007	4.1333	2.98785	2.21582	6.03485	21.9496	27.2083	10.0225	13.8129	27.8902	25.5162	25.1946	14.2444	12.5614	281.126	Positive	m+H	0
498	238.555	284.135	0.808277	1.33144	0.661739	0.670632	0.867003	9.20446	13.4078	11.5546	4.76228	3.18425	1.37284	1.45522	1.53586	0.661841	0.258782	1.44443	0.70817	1.00616	0.397642	0.129396	16.118	10.9616	4.25214	1.18763	1.59606	1.20723	0.947782	0.64747	0.562727	0.403291	285.142	Positive	m+H	0
502	49.5785	358.26	8.55187	10.9207	5.38436	7.20881	5.0635	9.53339	6.84127	6.50622	4.71364	4.57016	24.7123	20.0392	14.2153	20.1453	10.6134	8.93928	8.47142	6.58389	6.49087	3.19245	7.74433	13.5671	24.39	10.6144	5.08686	8.34271	45.4496	14.3982	12.6037	9.66203	359.267	Positive	m+H	0
582	181.81	271.138	7.13979	8.49548	6.02813	3.77817	3.25036	4.81887	3.48086	2.058	2.74034	0.905577	7.45048	5.78922	3.88578	3.37378	2.21367	11.7293	6.17094	6.27532	3.0023	3.44681	2.72128	3.1509	2.61044	1.44414	0.862126	6.3287	4.25088	5.22959	3.76545	1.33063	272.145	Positive	m+H	0
585	118.316	192.106	7.06444	7.45237	3.65512	4.34459	3.66077	4.64476	3.00608	2.96333	2.43795	2.37353	4.73619	5.20636	2.82533	3.24121	2.84445	7.27754	5.33926	4.80694	3.89461	2.51801	3.77289	0.385817	0.702179	2.52878	0.316998	0.352713	5.17032	0.767928	2.03015	1.46781	193.113	Positive	m+H	0
610	118.354	337.172	12.187	12.2398	6.26412	7.79516	7.99882	8.13724	4.8084	4.02698	3.68978	4.86898	8.19949	9.40114	6.13533	8.15209	5.82074	10.8589	9.96643	9.03708	7.30911	6.16127	7.50952	0.565205	0.263817	3.63947	0.243724	0.35552	6.82034	0.960994	3.04921	3.70227	338.179	Positive	m+H	0
611	252.548	272.093	2.32751	1.59716	2.43171	0.749753	0.319845	19.5308	38.8373	24.9921	11.671	4.86966	10.0348	11.0234	8.545	2.19358	1.32305	2.83314	3.55252	1.27949	0.34946	0.255903	31.0465	24.889	11.2558	1.89445	1.55219	10.8609	10.1329	4.66435	2.85309	1.02515	273.1	Positive	m+H	0
621	182.058	441.261	7.92389	9.49817	4.61021	2.45119	4.41263	3.76879	2.61656	1.89918	2.46121	1.52833	11.0924	9.29687	7.67047	7.88564	6.55442	6.70416	6.15188	5.34009	4.31324	3.59804	2.71347	3.03327	5.20834	4.46894	0.86127	2.5993	7.32852	2.1955	7.4334	4.19246	442.268	Positive	m+H	0
660	149.649	427.226	2.33564	6.94227	1.37949	3.42607	0.766227	6.60623	2.46224	2.08943	1.88099	0.905365	14.8754	16.1887	11.1931	13.2368	4.50697	4.05468	3.71778	2.42849	1.51481	1.63687	4.11402	2.68668	0.976048	3.46071	0.811726	0.640772	15.0821	3.74737	8.57003	4.85233	428.233	Positive	m+H	0
665	125.969	354.15	8.29315	9.84283	10.7767	6.51771	7.79083	24.6552	34.4193	20.5286	19.2886	16.1325	12.9188	10.98	10.7563	7.34583	6.75068	11.2025	11.5748	7.91668	7.96872	4.75475	27.9113	18.908	15.6495	10.4058	8.29841	8.77145	12.1614	8.90142	7.05441	4.74847	355.157	Positive	m+H	0
666	384.264	402.193	11.5829	5.15915	4.25864	3.50132	2.34562	3.52257	1.66442	8.00894	1.06059	0.676727	34.2182	12.8712	25.7692	11.7315	9.52969	9.82905	8.90806	1.92143	1.9925	1.53301	1.62035	3.26975	3.18981	1.48383	1.63081	24.0467	30.5046	14.7196	18.2854	15.7168	420.227	Positive	m+NH4	0
681	105.416	329.062	25.1899	23.7147	15.2224	19.7804	16.5993	20.7644	12.083	8.06974	8.02482	7.68297	20.2374	18.5712	11.253	11.0094	6.01768	28.4151	20.7309	20.3024	15.5425	16.2265	7.26512	7.72894	7.03753	6.87709	3.21181	7.17905	20.123	9.69891	6.46274	5.96401	330.069	Positive	m+H	0
686	149.675	600.276	21.4674	31.8978	17.3371	25.8533	18.4459	33.5602	12.6834	15.9547	17.9945	16.2484	31.2386	25.604	21.9944	28.8394	19.1682	24.9552	25.7292	24.1228	20.1346	20.2219	19.183	1.44207	1.95993	17.031	0.796193	1.86809	24.2893	1.73873	18.1631	19.0917	601.283	Positive	m+H	0
691	252.603	290.102	8.05963	7.71827	7.33657	3.24707	2.41927	72.2736	138.694	95.6874	54.7936	27.8759	34.6155	31.7477	30.6683	14.2266	10.3272	9.34198	11.1317	3.98749	0.292671	1.05291	117.452	86.4906	48.8453	24.2448	16.8398	44.1036	36.6732	20.5802	18.9057	7.93371	291.11	Positive	m+H	0
695	148.83	600.275	6.12771	11.2036	4.95619	9.14552	6.48957	9.49235	3.87136	4.808	5.85161	4.49187	10.8286	5.88682	6.7882	7.3018	5.12853	8.20395	9.7	6.82849	7.45446	6.05567	3.62897	1.00448	1.27125	5.55049	0.311224	0.55112	9.35679	0.969113	4.07353	7.88961	602.286	Positive	m+H	1
698	159.408	429.262	15.6662	20.2971	15.896	17.2311	11.3715	9.65971	8.77028	7.79549	5.94795	5.18705	13.6271	10.9679	9.46676	6.93624	5.90818	21.614	16.8535	17.6976	13.6631	10.867	7.94608	7.26129	14.4449	3.84301	3.89213	18.3116	11.4538	11.711	11.0546	4.23002	430.269	Positive	m+H	0
699	186.562	354.104	4.75323	2.52419	4.17074	2.29948	5.69946	3.10692	5.03357	7.29324	3.21077	2.65347	8.66814	8.87972	11.4698	7.44785	8.28355	6.38156	2.34585	3.38857	3.72292	3.69044	3.08496	4.13123	3.41646	0.301483	0.829951	6.78291	9.93909	9.14507	7.61059	2.98362	355.111	Positive	m+H	0
702	123.386	336.14	2.67476	3.55121	4.37541	2.22521	2.58585	6.98218	10.2269	6.15205	5.3047	3.79231	3.42969	3.09657	3.59602	1.61443	1.94852	4.24514	4.99391	2.95766	2.04159	1.24328	8.79688	9.31617	8.28369	3.539	3.75013	4.63026	3.6126	3.30715	1.48079	1.30175	337.147	Positive	m+H	0
720	252.548	290.103	1.21993	0.891012	1.30088	0.419114	0.558099	13.0316	23.7027	14.6195	9.47853	4.57877	6.27346	6.30473	5.53714	1.57804	1.7488	2.05118	1.52506	0.546852	0.217495	0.159441	21.3592	14.2042	7.93021	3.33287	2.23273	6.30371	5.39114	3.27941	3.63149	0.870277	292.114	Positive	m+H	1
742	384.709	440.147	13.1359	8.90677	5.05401	3.9224	2.05474	6.74428	4.76536	9.43749	0.458981	0.602936	30.1521	17.0094	18.5562	7.48274	5.87536	13.3952	12.1074	1.68229	2.67781	1.36892	3.94655	5.65821	3.52953	0.757588	1.07175	23.8668	27.173	9.84267	10.758	9.26216	441.154	Positive	m+H	0
752	385.28	402.194	31.0818	19.4051	14.6703	8.72478	4.18842	15.7014	9.70062	25.9639	2.42649	1.76785	83.5363	40.8365	52.1617	20.5717	13.4218	33.4412	27.9195	4.92975	5.65978	2.41635	8.39055	11.2456	8.135	3.20253	3.02698	57.7852	71.996	25.5776	26.246	23.4418	426.186	Positive	m+Na	1
760	234.027	313.142	7.48671	12.1152	11.5784	7.55785	6.41986	19.9589	31.7819	23.2406	14.9496	13.163	9.08091	9.98053	8.59555	6.02619	4.03523	14.3732	11.1026	10.3739	5.53121	3.04103	32.0357	19.8026	11.7325	6.86342	3.97107	10.9667	11.3104	6.84554	4.00797	2.74604	314.149	Positive	m+H	0
763	252.512	244.1	4.18345	2.9967	2.97076	0.528439	0.442529	30.678	60.154	40.431	15.6816	5.93175	16.4102	12.8295	12.7564	2.19026	1.17734	4.47078	4.29991	1.73762	0.0932122	0.415843	47.7037	38.0017	17.0728	3.03296	1.52194	17.5394	11.6031	5.32065	3.72075	1.93535	245.107	Positive	m+H	0
764	62.2009	279.132	2.76687	3.88243	3.00469	2.29782	3.44969	3.73164	3.1545	2.94052	3.20004	1.59303	14.6168	14.1344	10.1362	16.4101	8.91368	4.57012	2.74393	2.98155	2.71573	1.80525	2.74267	21.0521	29.5947	9.17259	11.6314	27.1087	24.3919	7.02891	13.1965	7.39229	280.139	Positive	m+H	0
773	70.1263	276.125	6.11658	6.67525	5.25339	4.18187	4.74403	9.33224	10.9181	9.4512	5.54424	3.94523	14.9863	15.0974	11.9195	13.0723	8.47469	7.43687	6.93769	5.84822	3.25996	2.83858	13.2769	18.2495	25.909	7.28978	13.6052	20.426	21.2605	21.2963	10.198	7.65977	277.133	Positive	m+H	0
784	385.294	402.193	141.366	85.2873	65.2641	38.6962	20.5249	73.8977	46.1867	122.833	14.3164	5.65113	371.148	192.625	231.552	92.8415	63.8652	159.223	122.888	25.7051	25.4533	10.1464	36.0592	56.649	38.5062	16.3944	13.1909	261.566	325.18	121.459	114.461	105.028	425.182	Positive	m+Na	0
787	56.3429	184.173	7.63409	24.1179	5.40606	5.65859	5.11178	19.4224	10.2827	11.4579	11.098	8.7558	38.1701	33.9576	25.282	33.1838	8.25207	17.3041	14.847	4.83931	4.64812	4.20435	13.5084	32.9196	39.0307	16.8521	7.89597	27.3604	37.284	29.7615	17.1642	16.5933	185.18	Positive	m+H	0

## Sheet: S3-Identified signals 107 hits
id	rt	m/z	Nm 1	Nm 2	Nm 3	Nm 4	Nm 5	Nm+L 1	Nm+L 2	Nm+L 3	Nm+L 4	Nm+L 5	Nm+S 1	Nm+S 2	Nm+S 3	Nm+S 4	Nm+S 5	Fm 1	Fm 2	Fm 3	Fm 4	Fm 5	Fm+L 1	Fm+L 2	Fm+L 3	Fm+L 4	Fm+L 5	Fm+S 1	Fm+S 2	Fm+S 3	Fm+S 4	Fm+S 5	FormerY	ESI	ARule	nC13	Putative metabolite name	Theor m/z	m/z error	Mol formula	MS/MS ESI fragments
2	41.5659	275.153	6.13619	5.46567	4.36628	4.63689	4.10083	6.13032	4.61224	2.20972	3.04207	1.59528	18.2192	15.0098	14.1676	15.2604	8.06344	0.689647	3.54942	3.08119	3.50028	2.14516	3.13974	27.839	33.9922	6.74977	10.7621	52.1176	23.7091	28.1383	12.7959	6.08839	276.16	Positive	m+H	0	Physostigmine	275.163	0.01	C15H21N3O2	219,110>162,091
29	44.1087	242.139	16.5332	22.6681	15.2775	16.4437	12.2802	20.2637	10.9518	15.5454	12.3045	9.51041	53.3502	52.3871	48.2767	50.5431	26.8808	9.99876	16.0306	15.1583	12.0043	10.3674	13.3537	67.5485	81.4954	24.4997	33.8021	84.4445	68.0022	100.936	30.7809	24.9596	243.146	Positive	m+H	0	Huperzine A	242.142	0.03	C15H18N2O	226,101 >196,075 > 168,080
40	114.127	306.18	4.59003	13.3752	13.0459	9.64223	5.69029	49.3141	40.4212	43.7745	21.6894	20.3215	23.0834	20.0924	26.7454	13.5218	13.397	30.313	28.7322	16.8688	8.62562	5.54622	80.9564	81.9235	68.2695	22.3819	41.0071	39.6328	25.6585	33.5186	11.5282	11.3268	307.187	Positive	m+H	0	Feruloyl Agmatine	306.169	0.0106	C15H22N4O3	177,060 > 131,130 > 114,100
153	63.118	176.109	2.99503	4.64953	2.75173	1.63863	2.61778	4.41748	2.10849	2.9898	2.1183	1.76824	12.9362	11.3001	9.11497	12.3398	5.00112	6.36492	3.46594	3.01552	2.48636	2.15341	3.09036	7.65494	9.42589	6.06249	4.7323	8.48542	15.5891	11.7851	7.10131	4.97348	177.116	Positive	m+H	0	Cotinine	176.095	0.014	C10H12N2O	146,072 >137,002
154	294.157	188.107	1.46194	1.86984	1.38302	0.514319	0.53771	2.20515	2.49869	2.58374	0.662586	NaN	1.3722	1.36982	2.50716	0.275933	0.457169	1.12682	1.60687	1.10766	0.530189	0.391691	3.33115	5.62856	6.54427	0.690079	1.5381	5.17037	1.44704	2.17993	0.446408	0	188.103	Negative	m-H	1	Azelaic acid	188.105	0.0021	C9H16O4	125,100 > 97,060
166	64.3042	264.16	2.51661	5.83373	11.9352	5.57556	9.29827	19.2642	23.3019	28.54	14.8369	8.60069	13.9339	11.1624	15.4928	13.676	6.5092	14.4659	17.6013	6.80677	4.75753	2.64389	41.9089	44.6661	39.3301	12.1555	23.5013	23.3912	14.0023	20.8527	8.77445	9.12842	265.168	Positive	m+H	0	Feruloylputrescine	264.147	0.013	C14H20N2O3	248,140 > 177,072
182	306.576	244.133	0.689091	1.00624	0.995758	0.651689	0.575102	2.06632	3.29334	2.52389	1.29757	NaN	0.348148	0.874811	0.783595	0.310258	0.446662	0.829734	0.941701	1.03569	0.283228	0.31811	3.40588	23.8831	52.5247	0.860495	18.0433	6.61522	0.234941	5.74918	0.342425	0.213457	243.126	Negative	m-H	0	4-Oxododecanedioic acid	244.131	0.001	C12H20O5	225,116 >207,103 > 199,136
253	182.027	583.198	3.38081	5.91418	3.91538	4.63921	3.27348	6.43901	4.20253	4.89265	2.51773	3.28187	16.1307	14.4125	10.4034	11.3377	8.49983	4.62134	4.88842	4.14548	1.9733	2.6713	3.51363	8.55111	10.1092	9.35495	4.44496	8.38957	17.0863	8.82104	12.1995	9.56109	584.205	Positive	m+H	0	Tricoumaroyl spermidine	583.268	0.0702	C34H37N3O6	454,140 >325,108
486	93.5693	280.119	7.51257	7.62899	4.73473	4.00456	3.09299	10.733	4.28651	6.21344	3.27975	3.16715	20.7962	18.3436	18.5575	18.7647	11.6324	7.99723	6.24007	4.1333	2.98785	2.21582	6.03485	21.9496	27.2083	10.0225	13.8129	27.8902	25.5162	25.1946	14.2444	12.5614	281.126	Positive	m+H	0	Feruloyl-2-hydroxyputrescine	280.142	0.0233	C14H20N2O4	193.073
1	44.3814	336.059	11.4933	13.1087	9.2522	10.3002	10.7815	5.71447	8.39364	6.04575	5.83252	4.54553	7.78317	6.66374	4.83388	5.34721	1.84571	5.78863	8.82434	5.87365	8.95183	3.69152	5.35731	4.49112	6.77299	5.58246	1.34905	4.86141	6.20112	8.10434	5.70398	2.3086	337.066	Positive	m+H	0
3	40.8254	232.154	4.92292	6.11727	4.63814	4.37913	3.67377	5.73289	3.86008	4.21825	2.1467	1.94311	13.8951	12.6206	13.0406	10.2117	5.51741	1.25291	4.2785	3.31715	2.65889	2.20506	4.37438	13.0852	12.2075	6.24124	3.51971	15.5797	15.0232	20.326	8.65593	3.67432	233.162	Positive	m+H	0
4	44.1	316.184	7.87066	7.53018	5.36197	4.9894	5.41852	8.67093	3.94246	5.4627	3.23168	3.52724	15.7238	16.2315	11.8921	16.1291	7.53583	3.22697	3.85951	5.44418	4.09951	3.44197	4.65388	9.65987	14.4928	6.34486	6.0166	7.65977	19.4661	12.8204	5.44767	7.04927	317.192	Positive	m+H	0
5	150.877	322.155	1.71669	2.06675	3.5015	2.10128	2.15348	3.99408	4.82925	7.41809	6.73276	NaN	3.37677	2.88102	7.14953	3.94111	4.36611	4.1382	5.21559	4.19618	3.62453	1.75482	8.35356	7.40503	8.73321	7.10438	5.89883	7.94501	4.49288	6.22585	5.51265	2.61961	321.148	Negative	m-H	0
6	42.707	352.037	10.5898	9.83921	8.5423	7.45371	7.71163	4.62625	4.04198	4.25636	1.59835	4.03832	3.88223	5.13761	3.96399	2.95801	2.26333	5.90699	8.70276	5.75208	5.60772	3.87953	5.23247	4.69672	4.22272	2.20635	1.35179	5.55183	5.42654	4.64677	2.91517	1.32015	353.045	Positive	m+H	0
10	45.0142	200.131	11.0412	14.7807	11.0991	9.28293	8.6726	16.2642	9.32559	11.1589	8.39345	6.05321	30.5576	27.6687	22.3627	27.1505	15.4594	6.37372	11.3678	8.26431	7.76711	5.51371	10.1608	28.595	34.7241	15.4062	15.8274	31.927	37.2235	5.95587	17.1265	14.887	201.138	Positive	m+H	0
11	44.1027	177.102	3.54999	4.41341	2.06422	3.3152	2.6377	5.0345	3.28909	2.52195	1.83272	1.41726	12.2959	11.23	8.34776	8.97254	4.59461	1.84833	2.38247	2.95598	1.61833	1.85649	2.74589	12.3384	13.628	4.33926	6.5276	13.9826	15.2788	14.2678	4.85574	4.16868	197.143	Positive	m+NH4	2
13	44.0916	261.144	10.706	12.159	8.37757	7.46311	5.00696	8.48099	3.5307	3.60849	3.27194	0.837398	7.53016	6.75837	6.36216	5.63191	3.11511	6.14503	7.74177	6.5717	4.18515	3.90264	4.39958	2.59191	2.39901	2.05957	1.42821	2.57613	12.1728	5.63813	3.54788	1.81496	262.152	Positive	m+H	0
15	251.595	290.092	1.02826	0.714687	0.945702	0.480158	0.618919	12.3677	20.6948	22.4649	13.8014	NaN	6.80023	4.27826	8.38013	6.07229	8.33091	4.60589	4.0993	1.36563	0.819659	0.22441	21.0739	16.8382	15.4816	15.0623	8.62909	6.9679	9.23309	5.86282	8.68007	4.21414	289.085	Negative	m-H	0
18	35.4285	344.224	2.93367	3.38722	1.80134	1.28812	1.51938	2.78457	1.75707	3.03413	1.68705	0.4838	9.70262	10.171	10.5413	2.64968	2.74872	0.121396	2.57815	1.54829	0.577864	0.37517	2.95126	9.93323	16.2113	4.4597	2.78717	10.9576	18.9976	12.3415	4.97676	2.35258	345.231	Positive	m+H	0
20	353.974	448.232	61.5689	51.9599	48.3539	37.9218	39.0365	50.7514	44.5974	63.9674	20.7779	NaN	119.107	77.8351	113.701	60.984	66.2684	81.1839	92.7903	66.2467	46.5927	31.9383	42.8471	46.4226	44.0428	45.1598	19.2278	97.2364	153.413	80.0799	97.7059	61.7242	493.23	Negative	m+FA-H	0
22	59.4806	230.178	49.6596	58.9907	30.3522	36.0179	25.7294	12.8531	11.337	7.75265	8.08798	4.8569	23.9354	24.2706	12.6117	15.7945	5.48707	38.6818	23.3461	30.8736	24.6474	18.2059	12.1168	41.1527	18.2308	6.50373	8.56702	33.0022	20.9663	66.3579	13.2058	5.54401	231.185	Positive	m+H	0
23	280.781	612.204	4.50538	3.68955	4.73606	3.78076	3.11798	5.17061	1.1098	3.37212	2.89627	3.34346	12.1688	8.42401	10.522	6.8082	7.64707	5.2525	0.738522	2.88438	0.810038	1.43724	2.19381	4.47487	4.67062	2.53495	1.92333	15.2403	14.8146	6.51315	9.57581	7.39446	613.211	Positive	m+H	0
24	123.886	292.155	5.42223	7.0892	11.4428	12.3265	9.41623	21.432	14.4732	22.1437	14.4132	9.27977	23.5584	16.9273	24.1831	16.3756	13.2412	35.0357	33.7533	16.3612	13.1106	4.5451	29.5193	15.1509	13.1807	20.3412	11.2719	33.5883	26.9481	20.2549	30.4016	18.1496	293.162	Positive	m+H	0
27	58.8699	386.269	1.79571	3.903	3.66125	3.09667	2.52057	3.92659	1.35431	2.68946	1.9454	1.43102	6.75414	7.62703	9.33345	10.7271	4.53441	3.51717	2.27561	1.27809	1.49481	1.41722	3.26296	6.8858	11.0462	5.59439	4.33853	6.33731	12.5594	6.98603	5.11671	5.06928	387.276	Positive	m+H	0
30	5.42365	79.9981	7.50455	14.2333	60.7705	3.71916	2.41192	8.00672	14.2389	8.86414	0.901858	NaN	0	5.32698	5.47135	73.3566	0.331976	0	6.0605	8.54721	2.11972	0.799391	7.65873	0	4.30783	1.16107	0.446417	0	0	0	0.170562	0.121974	78.9908	Negative	m-H	0
31	135.735	320.194	1.50719	1.29093	3.46232	1.47214	0.620282	9.90832	8.4198	11.2716	3.93684	4.13194	6.74303	5.88956	7.61522	4.41374	2.96056	7.2154	7.09979	3.23415	1.41913	1.35538	16.773	17.6849	13.6373	4.11875	5.83305	14.0077	8.6834	10.2766	3.89975	3.8236	321.202	Positive	m+H	0
36	165.106	232.121	7.83723	9.04159	5.20058	5.2576	4.11016	7.35598	2.2289	3.3799	2.30645	1.48101	8.89842	7.36567	6.52352	5.993	4.18595	6.13103	4.81903	5.0594	2.87526	2.72561	3.23713	4.75635	3.328	3.16563	1.77476	3.26774	7.23485	4.06113	3.7256	3.31741	233.128	Positive	m+H	0
38	167.682	344.112	49.438	73.5353	80.4459	58.3349	51.1699	109.266	119.724	141.184	110.065	NaN	107.712	96.6928	121.377	100.926	96.6533	85.531	98.2765	83.5307	59.622	43.3	163.121	100.501	96.3205	100.747	51.7203	113.851	139.976	89.0108	95.2487	49.1001	343.105	Negative	m-H	0
42	48.271	312.027	36.3088	45.3866	42.5335	27.111	24.8475	29.4685	39.1762	24.9368	20.6178	15.5744	16.3909	32.8681	16.1341	19.3733	10.1163	33.2805	36.7038	23.6291	21.7446	12.0526	30.6991	18.3685	6.58116	14.7331	9.09538	9.95727	24.885	8.10865	13.9411	5.38848	313.034	Positive	m+H	0
43	51.4044	246.134	12.0227	12.239	6.38316	4.90747	5.8786	7.47652	5.46415	8.65008	5.33843	4.23167	28.1923	23.435	23.2795	26.6414	11.5253	6.80975	5.29441	6.92588	4.59427	4.05124	15.3251	40.5687	50.0091	13.0268	22.8494	56.4801	34.7223	42.0589	17.1156	11.3756	247.141	Positive	m+H	0
44	152.05	322.163	11.7639	19.1854	18.2626	14.9088	10.7405	46.0979	32.1143	41.3879	27.4971	27.1923	31.8137	33.2156	41.4948	24.9483	19.1033	39.6798	36.996	19.8837	16.1599	9.23234	59.7997	46.6849	41.1808	24.8571	22.3226	62.8176	39.8112	39.1979	28.6003	21.407	323.17	Positive	m+H	0
46	65.0967	267.109	449.956	647.296	315.442	306.175	300.585	124.97	448.205	74.7811	125.587	77.9954	94.0477	168.77	90.335	77.3579	37.322	376.161	235.521	317.04	313.267	245.143	186.603	178.056	94.5674	80.8585	83.4674	79.956	143.806	120.384	57.4935	34.7176	268.117	Positive	m+H	0
48	45.2729	333.167	3.11085	3.06396	1.29655	2.00653	2.09981	2.02304	0.675317	1.58196	0.923819	0.967528	8.05273	7.10111	7.08788	6.89688	3.34398	0.955402	1.10177	1.59992	2.18342	2.461	1.90024	7.03024	8.12569	3.22771	3.27512	8.81306	10.1555	7.9803	3.78071	4.20069	334.174	Positive	m+H	0
50	405.864	530.307	23.1921	26.1068	21.601	9.47612	10.0184	22.8544	23.1813	16.1609	8.1671	NaN	8.39184	9.52982	8.08952	1.37766	2.13204	19.3371	17.5151	15.4494	8.30993	5.90312	27.6707	10.0513	9.35665	2.98759	2.02684	5.25933	5.92789	7.29722	1.97901	0	529.3	Negative	m-H	0
54	45.334	260.149	4.85286	12.0557	8.94387	4.89906	3.76813	10.7115	9.77318	3.33341	3.05748	2.76656	13.6772	17.9268	13.098	16.4429	8.50888	3.19018	8.19488	4.34726	3.32559	3.0002	11.6815	19.0785	23.4278	7.37011	8.56102	26.0916	20.973	21.3324	11.3656	8.78673	261.156	Positive	m+H	0
55	241.398	316.16	1.43566	1.46781	1.06553	0.815915	1.43225	13.6539	17.8235	22.9011	16.8988	NaN	2.2535	2.2864	3.12947	1.81334	2.18569	1.32574	1.13884	1.36705	0.598675	0.517536	32.9418	12.3656	13.9981	13.2183	9.43069	4.98036	1.23736	2.41701	1.23938	1.44447	383.14	Negative	m+FA-2H+Na	0
63	99.3435	424.199	33.6915	35.2587	18.3073	20.8298	20.5835	20.4264	11.4891	8.27901	9.31581	10.44	16.4166	15.0533	9.31624	12.8386	8.70595	26.3358	18.0426	22.3118	16.8961	16.7528	12.7579	1.75644	1.00847	3.82936	0.344884	1.24117	12.2623	2.0544	7.92284	4.57618	425.206	Positive	m+H	0
65	50.7506	214.146	11.6454	14.7039	11.7586	14.3783	10.3748	14.7031	11.3914	12.4253	11.0892	9.23755	28.9506	31.1693	26.18	28.5455	15.6504	5.10395	12.0074	13.3342	9.92429	9.58735	11.7206	49.1607	51.7969	14.9962	19.1165	57.4764	3.58646	55.4074	16.7966	15.5188	215.153	Positive	m+H	0
66	46.1886	319.184	2.76674	4.19231	2.00869	4.75119	3.13539	2.06447	2.90791	2.4913	1.61844	0.733572	5.87821	7.03812	7.3823	6.73351	3.58353	3.89881	2.5443	1.44131	0.982418	2.98721	1.57778	4.7457	7.04503	3.29677	2.59192	5.42262	7.45784	5.04768	2.40467	3.1981	320.192	Positive	m+H	0
67	53.4855	165.079	43.6491	55.315	38.1425	45.4514	41.2818	44.1934	40.5091	53.8369	34.8284	NaN	65.4319	67.8691	78.6317	54.0546	51.8562	61.4479	53.784	51.4084	40.9183	35.5816	42.5146	68.3948	90.1806	47.2708	39.4374	82.9444	104.421	74.5799	59.7869	35.3047	164.072	Negative	m-H	0
72	149.635	238.103	0.397252	1.09912	0.450337	0.515292	0.36822	11.4724	13.0803	11.087	8.4483	8.06431	0.971379	0.685921	0.899223	0.559958	0.552672	0.418217	0.638197	0.316464	0.25327	0.260829	22.761	9.81453	8.54994	2.60607	3.03312	1.95411	1.14168	1.27936	0.485024	0.562863	239.11	Positive	m+H	0
75	118.284	294.169	9.28425	11.8128	7.68797	10.0656	7.70073	8.43349	5.59181	5.3149	5.06333	2.59038	20.4956	21.5004	13.0184	16.2306	9.42568	11.0967	7.92324	7.93638	5.73535	4.79422	6.9123	18.3344	14.1524	7.9127	8.30116	14.3223	20.6637	18.7871	11.7255	5.6638	295.176	Positive	m+H	0
75	384.292	804.375	29.9571	12.0558	13.3901	19.3747	17.9856	13.8978	1.0017	41.7122	1.983	NaN	229.269	68.4825	227.471	108.761	166.74	39.2651	43.6414	9.81299	16.3951	14.3019	2.8811	10.0021	15.5391	17.0638	5.33279	105.951	246.341	109.176	236.022	53.3305	803.368	Negative	m-H	0
79	167.624	182.06	4.66133	7.46796	9.59346	6.74101	4.43558	10.3009	11.6113	13.465	11.7681	NaN	9.73198	9.76459	12.7438	10.2776	10.751	8.00358	8.82255	8.11783	6.34165	5.35399	16.2533	9.65034	8.74602	8.43309	4.65625	10.4028	12.5123	9.61896	8.63723	5.13172	181.053	Negative	m-H	0
82	50.6633	252.123	5.11286	6.71621	4.62311	4.26633	3.81482	4.93094	3.28041	3.46628	3.02776	2.67285	11.0034	8.55386	7.63708	7.33835	4.74878	4.77032	4.95753	3.87004	4.51248	2.57118	4.77696	14.0339	13.711	4.28921	6.13536	14.1691	11.0946	14.4639	6.80829	3.27516	253.131	Positive	m+H	0
83	183.818	192.065	8.69357	4.51523	10.6098	6.8902	11.1372	4.04646	10.0379	19.6322	9.75683	NaN	20.2	17.0732	36.9247	23.2473	28.4079	12.5289	7.68243	8.40169	7.86748	9.43547	7.35918	12.2417	7.35997	3.96534	2.52184	17.7177	35.2381	22.35	22.7485	5.80266	191.058	Negative	m-H	0
91	185.551	354.097	40.9817	26.448	46.1744	27.7341	41.8093	21.9536	44.4248	68.039	47.4739	NaN	80.4982	63.3794	118.51	76.6295	86.4393	52.5053	36.7013	39.3731	32.4385	34.626	33.3802	46.1088	34.7874	19.5815	7.21005	65.2757	107.522	78.4963	78.5059	20.4056	353.09	Negative	m-H	0
93	48.8557	273.182	8.03412	10.1498	6.11885	6.48755	6.12453	7.06029	5.79879	4.53716	3.85066	2.64998	12.9435	19.9124	9.0997	10.2841	7.33882	7.4635	7.27995	6.72614	5.42038	4.04619	7.02364	7.96279	8.25613	5.1696	2.69743	5.87559	14.2101	11.1958	6.50941	3.22715	274.19	Positive	m+H	0
98	65.6805	309.135	8.56844	10.1214	9.27616	8.59428	6.31684	7.50565	4.52273	7.20868	2.86152	2.95806	13.6112	9.46633	9.08195	12.5703	5.48099	11.5173	8.08195	4.51021	6.427	3.74601	6.03318	15.8586	22.9058	7.29071	7.84525	26.7939	20.8011	14.6776	12.8833	7.7305	310.142	Positive	m+H	0
99	142.36	115.074	14.7367	20.0937	11.6177	11.7247	7.70449	20.1937	9.79995	7.8238	7.49678	5.10939	29.2798	29.8341	21.7491	22.9024	12.1646	13.7166	15.049	10.2272	5.58588	5.31227	10.681	36.3329	42.4515	10.0656	18.8563	38.1383	31.0544	26.44	16.2752	10.7289	116.081	Positive	m+H	0
100	45.1424	170.12	6.05432	8.51531	5.61885	5.9382	3.70056	7.53338	4.794	3.79904	3.75983	3.31374	15.308	14.5433	11.5091	14.2382	6.55601	5.48855	5.97767	5.2866	4.6832	3.25548	4.91992	13.1766	14.3546	7.24086	6.70808	14.3986	17.5976	13.1722	7.0647	5.69427	171.127	Positive	m+H	0
108	229.792	518.128	22.8807	19.0553	19.1442	16.3583	21.7374	11.3044	13.5461	14.724	10.9424	NaN	15.833	12.3512	13.3512	12.5155	10.9942	22.83	19.8701	19.6494	12.9097	14.2383	9.84562	10.1321	10.6097	9.80351	5.95977	10.4671	18.5682	14.6612	9.52935	5.31544	517.121	Negative	m-H	0
117	334.353	164.086	8.20142	6.75915	9.14182	6.66857	6.37097	10.9303	7.12638	13.6361	4.24563	NaN	19.8875	15.02	19.5693	10.7291	13.3353	14.6218	13.2376	8.37405	4.44293	2.68953	6.83249	8.23197	8.95788	4.30193	2.43949	15.7466	22.4167	14.33	11.7851	5.1289	163.079	Negative	m-H	0
119	212.37	362.16	12.8222	18.1776	18.1577	18.0775	15.8064	30.221	29.7026	36.1378	30.8727	NaN	20.5843	17.5543	22.2873	16.4161	14.8158	21.4736	21.4878	20.7217	13.8175	11.1108	43.6536	40.5119	37.1803	29.35	27.2686	23.1075	22.7001	21.5804	15.1953	11.5628	361.152	Negative	m-H	0
123	85.9051	204.092	107.671	140.968	142.887	127.169	82.7127	100.811	168.329	154.597	129.267	NaN	66.3143	85.2586	70.9196	46.372	63.0637	183.024	179.883	134.101	101.91	63.9739	160.97	140.36	154.853	104.028	69.4421	76.313	105.544	86.4026	50.4238	28.0997	203.084	Negative	m-H	0
125	219.542	424.195	2.15138	2.34744	1.05358	0.831078	1.83805	18.7573	21.0985	28.9135	18.0491	NaN	1.1946	1.51933	2.44377	0.775691	12.3636	1.68728	2.8319	1.96842	1.19541	1.31048	38.5034	26.5922	13.3152	7.12994	8.40441	1.52123	1.97526	1.97639	1.5096	0.766337	423.188	Negative	m-H	0
126	56.9872	212.168	22.9363	27.0771	16.5187	20.5288	19.597	27.9597	15.2839	15.7683	11.9821	12.6468	56.214	51.2768	46.5877	53.1097	25.0297	24.077	23.2419	15.5297	16.0707	12.8592	18.3342	47.6168	62.8883	25.9665	30.0128	42.1577	58.8714	52.3799	16.0285	26.4435	213.175	Positive	m+H	0
129	207.315	530.164	10.8328	10.9727	15.4973	16.9051	18.2408	9.56751	15.2528	13.9853	10.1477	NaN	8.675	7.85766	6.21251	7.58766	5.684	18.3047	13.3764	21.3692	12.2029	12.2789	10.6059	8.03708	7.42081	5.37118	2.68587	6.28636	10.0004	7.92418	4.49245	3.32595	529.156	Negative	m-H	0
148	297.18	418.187	3.83562	2.22837	2.53702	3.53711	2.62542	3.79555	3.2443	4.74496	3.08612	2.10669	10.6963	6.70747	7.38002	5.83898	3.82641	9.36166	4.75496	2.93854	1.36423	2.34536	3.05018	2.36679	2.04232	3.41041	2.79253	10.3059	10.874	6.44451	3.71122	4.78568	436.221	Positive	m+NH4	0
150	132.45	216.094	3.92791	5.61612	8.09566	5.51878	4.59246	6.78985	16.433	14.5169	7.61773	NaN	2.59608	5.30304	3.12454	1.85782	2.57717	9.08555	7.47417	8.63074	3.70616	1.94825	17.3757	13.0172	12.6531	5.05395	4.78179	5.98918	7.81691	5.26276	2.6245	0.654039	215.086	Negative	m-H	0
155	55.7881	222.115	2.92622	3.72832	2.784	3.02239	1.90054	4.22187	2.33413	1.69414	2.37311	1.88368	10.4642	8.72716	8.99498	9.87844	5.78044	2.9695	2.97057	2.65964	2.42924	1.48328	3.28146	12.6632	18.309	5.20155	8.46059	16.735	12.3523	13.1814	6.18576	5.92401	223.123	Positive	m+H	0
157	166.015	292.154	5.35549	4.8276	7.95052	5.43109	3.6515	11.0194	6.08409	20.7098	5.1959	7.77073	33.2716	22.7009	36.4663	20.4488	22.0518	13.7035	11.0316	4.91195	3.99121	2.32155	15.3885	8.65066	13.1091	4.27481	5.04629	48.2531	33.4143	27.284	23.5049	8.12011	293.161	Positive	m+H	0
158	143.306	238.089	0.51092	0.528127	0.592114	0.203487	0.493055	10.6083	14.2567	16.4075	11.1842	NaN	0.816438	1.05526	1.26672	1.05581	0.475315	0.450966	0.930027	0.551508	0.315556	0.288363	25.3026	15.7486	15.1041	7.79603	6.76511	2.0988	1.04708	1.68202	0.498207	0.23133	237.082	Negative	m-H	0
165	251.47	246.103	21.2536	21.3939	23.3096	14.7318	13.2854	180.92	313.996	293.515	127.172	NaN	98.3148	93.567	127.749	72.1384	75.0492	24.267	32.6203	26.0035	9.91601	9.37789	291.53	237.631	199.976	136.37	78.2092	109.841	118.427	80.1074	91.5221	37.728	245.095	Negative	m-H	0
166	293.656	188.107	17.4468	15.5445	14.2432	5.35881	5.57733	23.7122	19.7972	25.5073	5.00678	NaN	17.6138	14.292	17.5246	5.12891	4.89716	15.5054	14.1571	11.7062	3.11555	3.95667	26.9142	56.9101	59.7126	5.96386	10.8186	47.0121	19.6751	18.8973	3.78082	0.570935	187.099	Negative	m-H	0
184	387.402	330.242	20.125	15.4079	17.4091	7.09368	5.82147	39.9774	39.938	46.3078	9.56173	NaN	23.3907	22.716	17.8577	8.47329	6.53326	18.5494	15.7155	14.3742	4.02348	2.99291	50.5857	331.121	404.792	7.73816	91.7505	259.198	28.4497	147.137	14.3752	2.14962	329.235	Negative	m-H	0
187	167.982	388.138	14.8203	18.8845	21.9424	17.5207	18.6886	13.3517	20.7707	20.5447	16.5452	NaN	14.293	15.0391	17.7634	13.6254	12.136	20.6298	15.7774	20.792	13.3145	14.8776	17.3795	11.7528	11.9993	13.0736	4.58747	13.9847	15.5815	11.837	11.8598	6.41835	387.13	Negative	m-H	0
190	158.491	164.049	33.7192	32.7405	38.1701	32.5445	34.9967	26.7884	25.212	30.5878	19.353	NaN	38.7782	30.6435	36.4279	36.481	27.6579	45.7965	39.6503	36.634	26.8402	26.7455	24.8889	25.7407	26.8574	18.8158	12.1642	34.3865	47.6133	28.804	32.6338	13.4496	163.042	Negative	m-H	0
194	378.131	364.203	0.636893	0.472548	0.556527	0.121964	0.447602	0.457785	0.653466	1.26061	0.642163	NaN	0.753161	0.454093	0.930812	0.313797	0.481534	0.305403	0.46309	0.444894	0.287776	0.461817	1.09041	9.58172	15.5575	0.632909	8.43903	6.98501	1.13577	5.6378	0.764332	0.156534	363.195	Negative	m-H	0
209	267.128	262.143	1.95229	3.03886	1.8417	1.04628	0.601084	4.73335	4.09086	4.58252	2.05351	NaN	3.97468	2.10625	4.03354	1.54817	1.63001	1.3601	2.76228	1.31415	0.954673	0.954117	5.13317	22.2094	28.2807	1.5867	9.0043	20.1007	4.17256	10.134	2.09285	0.509801	261.136	Negative	m-H	0
214	230.247	472.159	17.4055	15.8225	18.4393	12.6617	18.125	9.72879	14.0068	15.1635	8.5637	NaN	12.1941	12.5184	13.5146	8.46109	7.74557	21.8966	18.1444	19.1461	10.9366	13.4013	14.0028	10.6178	12.9959	8.54964	6.52471	10.0698	14.3274	15.674	9.92506	4.03351	471.152	Negative	m-H	0
220	50.8089	285.133	1.80141	3.99937	1.58584	1.88697	2.03156	2.55675	1.09616	1.68524	0.766691	NaN	4.7085	6.43804	6.08866	2.32959	2.7696	3.05925	1.71171	2.34824	1.70426	1.35441	1.0134	6.39655	8.18442	2.79502	2.72599	8.71583	4.22711	10.2248	2.73243	2.7928	284.126	Negative	m-H	0
227	87.2785	187.079	686.893	924.045	724.078	734.048	484.115	809.059	1337.8	921.103	678.521	631.856	475.491	607.72	414.101	284.228	274.42	1441.9	1171.6	718.112	556.549	302.49	1257.67	911.458	814.32	561.53	401.488	482.951	642.172	599.866	302.962	202.104	205.113	Positive	m+NH4	0
237	379.026	328.227	42.9084	43.4841	44.5157	16.6617	14.6494	77.721	67.3077	88.401	19.9204	NaN	56.497	52.1617	42.863	19.5904	16.1881	44.4943	42.3897	38.2954	9.71035	6.67143	99.0646	454.196	578.917	16.0419	169.773	412.543	61.3082	263.742	20.8686	5.61946	327.22	Negative	m-H	0
239	43.2303	156.139	11.44	14.6058	9.08688	8.29449	7.01989	13.3244	7.00894	7.52411	6.98885	5.02092	28.2271	25.5528	18.9324	23.5653	12.3952	13.1953	9.85839	8.52369	7.36295	4.6388	8.77535	24.1833	27.515	11.4066	10.7613	25.3183	30.4547	26.2108	14.0582	10.5758	157.147	Positive	m+H	0
240	332.374	544.183	0.450297	0.868638	1.06955	0.69417	0.547394	6.93728	6.38868	7.79418	3.49027	NaN	1.79641	1.01839	1.25362	0.549358	0.360206	0.809412	1.38636	0.569705	0.589799	0.457622	10.9337	14.0932	60.9864	3.08284	20.7238	15.1315	0.825471	7.52438	0.241515	0.437105	543.175	Negative	m-H	0
241	221.093	338.102	11.7543	34.0685	58.1421	34.7977	45.6344	51.8941	51.7351	54.5616	43.3984	NaN	90.4075	78.8448	78.1092	79.3828	62.4758	61.7472	47.5445	50.8705	24.6984	9.63273	48.8445	44.8748	46.5399	33.3805	14.8639	56.149	105.056	71.5904	61.7188	39.6019	337.095	Negative	m-H	0
244	35.4041	159.984	6.05827	15.8798	23.1358	16.5386	15.5445	10.0993	14.9585	16.709	15.161	NaN	6.8798	10.3324	12.3742	16.19	9.96183	15.0627	15.0894	16.8194	11.3052	12.6772	14.548	14.6852	12.819	12.6853	7.93336	6.98702	2.75335	12.3496	9.77588	5.56325	158.977	Negative	m-H	0
266	332.345	194.097	5.30049	3.53341	4.89142	3.26472	3.34813	4.02679	3.53322	5.11184	1.83107	NaN	7.52929	5.43874	8.01556	4.08845	5.23505	5.38796	6.93595	5.02106	2.21472	1.42471	3.51077	3.08178	3.54712	2.53344	1.01043	8.53702	9.39379	7.3577	6.53394	2.41344	193.089	Negative	m-H	0
267	282.946	726.201	26.0742	22.3224	24.0924	22.2156	22.6706	21.757	28.0965	24.617	15.8082	13.0636	40.3841	40.1884	38.5526	30.8575	24.8743	35.994	23.5671	19.9773	0	16.7864	28.9192	31.1526	34.4094	12.6376	15.0364	51.8972	52.569	36.637	34.2984	25.2679	727.208	Positive	m+H	0
277	158.471	326.102	40.713	41.7699	47.4584	42.8468	40.6595	32.0984	33.5393	37.2522	22.0029	NaN	46.0128	37.4092	44.4221	45.9879	32.0151	55.8344	50.1915	44.1231	32.5767	30.6039	31.7168	33.2643	30.0335	22.3095	12.7483	45.3922	56.4015	35.8642	37.9862	16.7805	325.095	Negative	m-H	0
288	301.014	555.222	3.68756	5.29537	7.86994	4.94101	5.92734	8.40294	21.9294	13.3526	10.0503	NaN	4.20298	5.56867	3.37917	2.99782	4.22221	6.11806	8.71016	6.06699	3.64702	3.11194	20.037	13.0438	7.28032	11.7529	5.43692	2.17258	5.98486	2.70474	3.73459	2.5024	554.214	Negative	m-H	0
[truncated: 25 more rows]
